# Supplementary material for: Genome-wide analyses of individual differences in quantitatively assessed reading- and language-related skills in up to 34,000 people
Source: Proc Natl Acad Sci U S A. 2022 Aug 23;119(35):e2202764119. doi: 10.1073/pnas.2202764119 (PMC9436320; doi:10.1073/pnas.2202764119)
Supplement: Supplementary File [file pnas.2202764119.sd01.xlsx]

## Sheet: Dataset S1
Dataset S1: Overview of cohorts and phenotypes included in the meta-analyses
							Word reading				Nonword reading				Spelling				Phoneme awareness				Nonword repetition				Performance IQ
Cohort	Sampling	Geographic origin	Ancestries	Main profile#	Mean age (years) at phenotype collection	Age Range (years) at phenotype collection	Test	N total cohort (European ancestry-only)	N females (European ancestry-only)	N males (European ancestry-only)	Test	N total cohort (European ancestry-only)	N females (European ancestry-only)	N males (European ancestry-only)	Test	N total cohort (European ancestry-only)	N females (European ancestry-only)	N males (European ancestry-only)	Test	N total cohort (European ancestry-only)	N females (European ancestry-only)	N males (European ancestry-only)	Test	N total cohort (European ancestry-only)	N females (European ancestry-only)	N males (European ancestry-only)	Test	N total cohort (European ancestry-only)	N females (European ancestry-only)	N males (European ancestry-only)
ABCD Study	Population-based	USA	Multi-ethnic and European	[1]	10	9-11	TORRT	10187 (5080)	4867 (2374)	5320 (2706)	-	-	-	-	-	-	-	-	-	-	-	-	-	-	-	-	-	-	-	-
ALSPAC	Population-based birth cohort	UK	European	[2]	7, 8 or 13*	7, 8 or 13*	TOWRE	4247	2191	2056	TOWRE	4237	2189	2048	WORD	5800	2981	2909	Phoneme deletion	5919	2926	2993	NWR	5464	2736	2728	WISC	5448	2740	2708
ASTON	Case/control	UK	European	[3]	11	5-18	BAS	231	79	152	-	-	-	-	BAS	234	82	152	Spoonerism	133	45	88	-	-	-	-	BAS	170	61	109
BATS	Family-based	Australia	European	[4]	19	11-26	CORE	1874	995	879	CORE	1876	996	880	CORE	1877	996	881	-	-	-	-	Dollaghan and Campbell	1779	943	836	MAB	1414	772	642
BCBL	Population-based	Spain	European	[5]	10	6-16	other	1196	585	610	other	1194	587	611	-	-	-	373	Phoneme deletion	1120	546	574	NWR	1179	566	612	Kaufman Brief intelligence test	1236	601	635
CLDRC	Case/control	USA	European	[6]	12	8-18	PIAT & TLWRT$	717	340	377	TLWRT	713	338	375	WRAT-R	711	338	225	Phoneme deletion	713	336	375	NWR	713	338	375	WISC	717	340	377
ELVS	Population-based	Australia	European	[7]	5, 7 or 11*	5, 7 or 11*	WRAT-4	484	258	226	Castles and Coltheart	630	326	304	WRAT-4	481	256	225	CTOPP	494	249	247	CNRep	476	237	239	WAIS	480	255	225
Fiola	Family-based	The Netherlands	European	[8]	10	6-18	1-minute test	471	245	226	2-minute test	470	244	226	-	-	-	-	Phoneme deletion	465	241	224	-	-	-	-	-	-	-	-
Generation R	Population-based birth cohort	The Netherlands	Multi-ethnic and European	[9]	10	9-12	-	-	-	-		-	-	-	-	-	-	-	-	-	-	-	NWR-S	2865 (1647)	1460 (836)	1405 (811)	-	-	-	-
GRaD	Population-based	USA	Hispanic and African-American	[10]	11	8-16	TOWRE	1238 (0)	582 (0)	656 (0)	TOWRE	1238 (0)	582 (0)	656 (0)	Woodcock-Johnson-III	1236 (0)	580 (0)	656 (0)	CTOPP	1222 (0)	575 (0)	647 (0)	-	-	-	-	-	-	-	-
Iowa	Population-based	USA	European	[11]	8	6-10	Word ID	370	166	204	Word attack	265	118	147	TWS	265	118	147	Catss Elision	287	129	158	Dollaghan and Campbell	353	155	198	WISC	408	185	223
Neurodys	Case/control	Austria, Germany, Switzerland, Finland, France, the Netherlands and Hungary	European	[12]	10	7-18	Multiple	2044	871	1173	Multiple	2044	871	1173	Multiple	2044	871	1173	Phoneme deletion	2044	871	1173	-	-	-	-	-	-	-	-
NTR	Family-based	The Netherlands	European	[13]	9*	9*	3-minute test	270	138	132	-	-	-	-	CITO	488	236	252	-	-	-	-	-	-	-	-	WISC and WAIS	1086	584	502
PING	Population-based	USA	Multi-ethnic and European	[14]	11	5-21	WRAT-4	894 (460)	416 (215)	478 (245)	-	-	-	-	-	-	-	-	-	-	-	-	-	-	-	-	-	-	-	-
PNC	Population-based	USA	European	[15]	14	8-22	WRAT-4	4142	2052	2090	-	-	-	-	-	-	-	-	-	-	-	-	-	-	-	-	-	-	-	-
Raine Study	Population-based	Australia	European	[16]	11	9-12	-	-	-	-	-	-	-	-	WALNA	730	359	371	-	-	-	-	-	-	-	-	Ravens Coloured Progressive matrices	1189	564	625
SLIC	Case/control	UK	European	[17]	10	8-16	WORD	282	102	180	-	-	-	-	WORD	278	101	177	-	-	-	-	NWR	493	187	306	WISC	480	177	303
SYS	Family-based	Canada	European	[18]	14	11-18	-	-	-	-	-	-	-	-	Woodcock-Johnson	1005	521	484	-	-	-	-	-	-	-	-	WISC III	1011	524	487
TEDS	Family-based	UK	European	[19]	7 or 12*	7 or 12*	TOWRE	3710	2034	1679	TOWRE	3716	2038	1681	Key stage	2404	1388	1026	-	-	-	-	-	-	-	-	WISC	3492	1947	1548
Toronto	Family-based	Canada	European	[20]	10	6-16	TOWRE	622	253	369	TOWRE	622	253	369	-	-	-	-	CTOPP	620	251	369	CTOPP	622	252	370	WISC III and WISC IV	614	248	366
UK Dyslexia	Case/control	UK	European	[21]	11	6-18	BAS	878	304	570	Castles and Coltheart	877	304	569	BAS	857	297	557	Spoonerism	514	199	315	-	-	-	-	BAS	874	303	567
York	Family-based	UK	European	[22]	8	7-10	TOWRE	102	-	-	TOWRE	102	-	-	WIAT	104	-	-	Phoneme deletion	102	-	-	CNREP	102	-	-	other	103	-	-
Meta-analysis total sample			Multi-ethnic and European			5-26		33959	16478	17377		17984	8846	9039		18514	9124	9608		13633	6368	7163		14046	6874	7069		18722	9301	9310
Meta-analysis, European ancestry-only			European			5-26		27180	13202	13874		16746	8264	8383		17278	8544	8952		12411	5793	6516		12828	6250	6475		18722	9301	9310
BAS: Britisch ability scale, CITO: Dutch “Central Institute for Test development”, CNRep: Children's test of Nonword Repetition, CORE: Bates et al. 2004, CTOPP: Comprehensive Test of Phonological Processing, MAB: Multidimensional Aptitude Battery, NWR: classical nonword repetition task, not further specified, NWR-S: Shortened Nonword Repetition Task, PIAT: Peabody Individual Achievement Test, TLW…
*Different ages for different tests
$Composite measure
#References:
[1] Jernigan TL, Brown SA. Introduction. Developmental Cognitive Neuroscience. 2018:32:1-3
[2] Fraser A. et al., Cohort Profile: The Avon Longitudinal Study of Parents and Children: ALSPAC mothers cohort. Int. J. Epidemiol. 2012; 42, 97–110; Boyd A. et al. Cohort Profile: The ‘Children of the 90s’; the index offspring of The Avon Longitudinal Study of Parents and Children (ALSPAC). International Journal of Epidemiology 2013; 42: 111-127.
[3] Scerri et al, The DCDC2 deletion is not a risk factor for dyslexia Translational Psychiatry. 2017;7:e1182
[4] Luciano M, et al. A genome-wide association study for reading and language abilities in two population cohorts. Genes Brain Behav. 2013 Aug;12(6):645-52
[5] Sánchez-Morán et al. Genetic association study of dyslexia and ADHD candidate genes in a Spanish cohort: Implications of comorbid samples. PloS one. 2018;13(10), e0206431.
[6] Gialluisi A et al. Genome-wide screening for DNA variants associated with reading and language traits. Genes Brain Behav. 2014;13(7):686-701
[7] Reilly S et al. Cohort Profile: The Early Language in Victoria Study (ELVS). Int J Epidemiol. 2018;47(1):11-20.
[8] E. van Bergen et al., How Does Parental Reading Influence Children’s Reading?A Study of Cognitive Mediation. Scientific Studies of Reading. 2015; 19(5), 325-339
[9] Kooijman MN et al. The Generation R Study: design and cohort update 2017. Eur J Epidemiol. 2016 Dec;31(12):1243-1264
[10] Jacobson L et al. Executive functions contribute uniquely to reading competence in minority youth. Journal of Learning Disabilities. 2016: 0022219415618501.
[11] Eicher JD et al.PloS one. 2013;8, e63762.; Eicher JD et al. Human Genetics. 2014; Evans PD et al. Gene, Brain and Behavior. 2015; 14: 387–397; O'Brien et al. American Journal of Human Genetics. 2003; 72, 1536-1543
[12] Becker J et al. Genetic analysis of dyslexia candidate genes in the European cross-linguistic NeuroDys cohort. European Journal of Human Genetics. 2014; 22,675–680
[13] Boomsma DI et al., Netherlands Twin Register: from twins to twin families. Twin Res. Hum. Genet. 2006; 9, 849–857
[14] Jernigan TL et al. The Pediatric Imaging, Neurocognition, and Genetics (PING) Data Repository. Neuroimage. 2016;124(Pt B):1149-1154.
[15] Satterthwaite TD, Connolly JJ, Ruparel K, et al. The Philadelphia Neurodevelopmental Cohort: A publicly available resource for the study of normal and abnormal brain development in youth. Neuroimage. 2016;124(Pt B):1115-1119.
[16] St Pourcain B,* Cents RAM* et al. Common variation near ROBO2 is associated with expressive vocabulary in infancy. Nature Communications. 2014;5
[17] SLI Consortium. A genomewide scan identifies two novel loci involved in specific language impairment. Am J Hum Genet. 2002;70(2):384-98; Gialluisi A et al. Genome-wide screening for DNA variants associated with reading and language traits. Genes Brain Behav. 2014;13(7):686-701
[18] Pausova et al., Cohort Priflie: The Saguenay Youth Study (SYS). Int. J. Epidemiol, 2016, 1-14
[19] Rimfeld K et al. Twins Early Development Study: A Genetically Sensitive Investigation into Behavioral and Cognitive Development from Infancy to Emerging Adulthood. Twin Research and Human Genetics. 2019; 22(6), 508-513
[20] Price KM, Wigg KG, Feng Y, et al. Genome-wide association study of word reading: Overlap with risk genes for neurodevelopmental disorders. Genes Brain Behav. 2020;19(6):e12648.
[21] Brandler WM et al. Common variants in left/right asymmetry genes and pathways are associated with relative hand skill PLoS Genetics.2013;9(9):e1003751; Gialluisi A et al. Genome-wide screening for DNA variants associated with reading and language traits. Genes Brain Behav. 2014;13(7):686-701
[22] Pettigrew KA et al. A de novo deletion at chromosome 15q13.1-13.3 in a child with reading and language impairment. PLoS One. 2015;10 (8), e0134997; Nash HM et al. Preschool language profiles of children at family risk of dyslexia: continuities with specific language impairment. J Child Psychol Psychiatry 2013; 54: 958–968
