# Supplementary material for: Genome-wide analyses of individual differences in quantitatively assessed reading- and language-related skills in up to 34,000 people
Source: Proc Natl Acad Sci U S A. 2022 Aug 23;119(35):e2202764119. doi: 10.1073/pnas.2202764119 (PMC9436320; doi:10.1073/pnas.2202764119)
Supplement: Supplementary File [file pnas.2202764119.sd02.xlsx]

## Sheet: Dataset S2
Dataset S2: Genotyping, quality controll, imputation and association analyses
		Pre-imputation SNP exclusion				Subject exclusion						Imputation		Association analysis
Cohort	Genotyping platform	MAF	Call rate	HWE p-value	Other	Sex inconsistency	Call rate	Heterozygosity	Relatedness	Non-European ancestries	Other	Software	Reference panel	Software	Adjustment for family structure	Cofactors included*
ABCD Study	Smokescreen Genotyping Array	0.01	0.97	1e-06	AF difference to HRC r1.1 >0.1 for European subset; AF difference to 1KG phase 3 > 0.25 for total cohort	Yes	0.97	>4 SD from mean	No	Separate analyses with and without filtering for Non-European ancestry		Minimac 4	HRC r1.1	Gemma	Yes, GRM used	Sex, PC 1-4 for European subset; for total cohort also PC 5-10.
Alspac	Illumina Human Hap550	0.01	0.95	1e-07	-	Yes	0.95	Outliers were excluded	0.1	Yes	-	PBWT	HRC.r1-1	SNPTEST	No	age, age^2, sex, PC 1-2. Age-normalized phenotypes were adjusted for sex and PC 1-2.
ASTON	Illumina	0.01	0.05	1e-06	-	Yes	0.05	>3 SD from mean	IBD>0.125	Yes		Minimac 4	HRC 1.1	PLINK2	No	Sex and PC 1-10.
BATS	Illumina 610k Quad Bead	0.01	0.98	1e-06	GenCall score <0.7; gender-specific call rate and heterozygosity filters for X and Y	Yes	0.98	No	No	Yes	Sample mixups and contaminations	Minimac 3	HRC r1.1	Gemma	Yes, GRM used	Sex, age, age2, PC 1-5
BCBL	Illumina Omni Express	0.01	0.98	1e-06	AF difference to HRC r1.1 >0.2	Yes	0.98	>3 SD from mean	IBD>0.125	Yes	-	Minimac3	HRC r1.1	SNPTEST	No	Sex, age, age2, PC 1-3
CLDRC	Human OmniExpress 12v1	0.01	0.98	1e-06	AF difference to HRC r1.1 >0.4	Yes	0.98	No	No	Yes	Duplicates	Minimac 3	HRC r1.1	Gemma	Yes, GRM used	Sex, PC 1-6
ELVS	Infinium Global Screening Array	0.01	0.98	1e-06	AF difference to HRC r1.1 >0.2	Yes	0.98	>4 SD from mean	IBD>0.125	Yes	-	Minimac 4	HRC r1.1	SNPTEST	No	Sex, PC 1-6. for phenotype NREAD also age and age2.
FIOLA	Infinium OmniExpress 8v1	0.01	0.98	1e-06	AF difference to HRC r1.1 >0.2	Yes	0.98	No	No	Yes	Duplicates	Minimac 3	HRC r1.1	Gemma	Yes, GRM used	Sex, age, age2, PC 1-7
Generation R	Illumina HumanHap 610 and 660 Quad BeadChip	0.01	0.95	1e-05	-	x	0.95	>3 SD from mean	IBD>0.125	Separate analyses with and without filtering for Non-European ancestry	-	Minimac 3	HRC r1.1	SNPTEST	No	Sex, age, age2, PCs
GRaD	Illumina Infinium Omni2.5-8	0.05	0.95	0.0001	-	Yes	0.97	No	No (for imputation)	No	-	IMPUTE2	1kG phase 3	SNPTEST	No	Sex, PC 1-3
Iowa	Affymetrix v6.0	0.01	0.98	1e-06	AF difference to HRC r1.1 >0.2	Yes	0.98	3 IQR from the mean	IBD>0.125	Yes	-	Minimac 3	HRC r1.1	SNPTEST	No	Sex, PC 1-3
Neurodys	Illumina HumanHap 300k and 660k and Human CoreExome	0.01	0.98	1e-06	-	x	0.98	> abs(qnorm(0.025/Sample size))	IBD>0.125	Yes	-	Minimac 3	HRC r1.1	Plink	No	Sex, age, age2, PC1-10
NTR	Perlegen-Affymetrix 5.0, Affymetrix 6.0, Affymetrix Axiom, Illumin 660K, Illumina Omn 1M, Illumina GSA	0.01	0.95	1e-05	Mendelian error rate < mean+3sd, Palindromic SNPs with MAF 0.40-0.50, for Axiom only APT-approved SNPs selected	Yes	0.9	F < -0.10 or F > 0.10	No	Yes	-	Minimac3	HRC r1.1	Gemma	Yes, GRM used	Sex, age, age2, dummies for genotyping chips, 10 Dutch PCs, 10 global PCs
PING	Illumina Human 660W-Quad	0.01	0.98	1e-06	AF difference to HRC r1.1 >0.2 for European subset; AF difference to 1KG phase 3 > 0.25 for total cohort	Yes	0.98	>3 SD from mean	No	Separate analyses with and without filtering for Non-European ancestry	-	Minimac 4	HRC r1.1	Gemma	Yes, GRM used	Sex, age, age2, PC 1-3 for European subset; for total cohort also PC 4-9
PNC	HumanOmniExpress-12v1	0.01	0.95	5e-07	indels	Yes	0.97	No	IBD>0.125	Yes	Duplicates	PBWT	HRC r1.1	SNPTEST	No	Sex, PC 1-2
PNC2	HumanHap550_v1, HumanHap550_v3, IllHuman610 (merged)	0.01	0.095	5e-07	indels	Yes	0.97	No	IBD>0.125	Yes	Duplicates	PBWT	HRC r1.1	SNPTEST	No	Sex, PC 1-2, batch
Raine Study	Illumina Human660W Quad BeadChip	0.01	0.95	1e-06	ATCG ambiguous SNPs	Yes	0.97	h > 0.32	pi > 0.1875	include if self-reported to have at least one Caucasian parent.	-	Minimac3	HRC r1.1	ProbAbel	No	Sex, age, PC 1-2
SLIC	Infinium OmniExpress 8v1	0.01	0.98	1e-06	AF difference to HRC r1.1 >0.2	Yes	0.98	4 IQR from the mean	No	Yes	Duplicates	Minimac 3	HRC r1.1	Gemma	Yes, GRM used	Sex, PC 1-7
SYS	Affymetrix 6.0, Perlegen-Affymetrix 5.0, Illumina 660, Illumina 1M, Illumina 370K	0.01	0.95	0.0001	-	yes	0.9	Yes	No	Yes	-	IMPUTE2	1kG phase 1	ProbABEL Palinar	Yes, GRM used	Sex, age, age2, PC 1-2
TEDS_Affy	Affymetrix 6.0	0.005	0.99	1e-05	Multimapped SNPs; batch and plate effects p<0.0001; AF difference to HRC > 0.2	yes	0.99	>3 SD from mean	Kinship coefficient > 0.05 for unrelated cases	yes	individual_based_IBD beyond 3SD	PBWT	HRC r1.1	Plink	No	Sex, age and age2, PC 1-10. NREAD was corrected for sex, age and PC 1-10.
TEDS_OEE	Omni Express Exome	0.005	0.99	1e-05	Multimapped SNPs; batch and plate effects p<0.0001; AF difference to HRC > 0.2	yes	0.99	>3 SD from mean	Kinship coefficient > 0.05 for unrelated cases	yes	individual_based_IBD beyond 3SD	PBWT	HRC r1.1	Plink	No	Sex, age and age2, PC 1-10. NREAD was corrected for sex, age and PC 1-10.
Toronto	Infinium OmniExpress-24	0.01	0.98	1e-06	none	No	0.98	No	Yes	No	none	Minimac 3	HRC r1.1	Gemma	Yes, GRM used	Sex, PC 1-4
UK Dyslexia	HumanHap550 and Human OmniExpress 12v1	0.01	0.97	1e-06	AF difference to HRC r1.1 >0.2	Yes	0.97	4 IQR from the mean	No	Yes	Duplicates	Minimac 3	HRC r1.1	Gemma	Yes, GRM used	Sex, PC 1-7, dummy for genotyping chip
York	Human OmniExpress 24v1	0.01	0.96	1e-06	AF difference to HRC r1.1 >0.4	Yes	0.96	3 IQR from the mean	IBD>0.125	Yes	-	Minimac 3	HRC r1.1	Gemma	Yes, GRM used	Sex, PC 1-3, For phenotypes RAN, PA and SL also age and age2
*Age and age2 were included as cofactor only for phenotypes that were not age-standardized. The number of PCs included as cofactor were determined for each cohort separately.
