# Supplementary material for: Genome-wide analyses of individual differences in quantitatively assessed reading- and language-related skills in up to 34,000 people
Source: Proc Natl Acad Sci U S A. 2022 Aug 23;119(35):e2202764119. doi: 10.1073/pnas.2202764119 (PMC9436320; doi:10.1073/pnas.2202764119)
Supplement: Supplementary File [file pnas.2202764119.sd03.xlsx]

## Sheet: Dataset S3
Dataset S3: Number of SNPs per univariate GWAS (meta) analysis
	Number of SNPs per cohort included in the GWAS meta-analysis (European ancestry-only)
Cohort	Word reading	Nonword reading	Spelling	Phoneme awareness	Nonword repetition	Performance IQ
ABCD Study	6,511,834 (7,617,792)	-	-	-	-	-
Alspac	7809968	7809799	7788717	7787004	7792635	7792455
ASTON	6699628	-	6720168	5934187	-	6275757
BATS	7204720	7205383	7205850	-	7187701	7156163
BCBL	7560398	7560295	-	7558216	7560119	7559917
CLDRC	7741123	7740280	7739521	7740280	7740280	7741123
ELVS	7469896	7523473	7459876	7497640	7452144	7457959
FIOLA	7769851	7769248	-	7766497	-	-
Generation R	-	-	-	-	8,355,303 (7,325,538)	-
GRaD (African American subset)	13005078	13005078	12959816	12975912	-	-
GRaD (Hispanic subset)	10109546	10109546	10109546	10207348	-	-
Iowa	7239406	6815537	6815537	6914360	7179327	7363833
Neurodys	7921370	7914559	7923053	7922783	-
NTR	6580747	-	7206404	-	-	7279769
PING	8,527,935 (7,619,819)	-	-	-	-	-
PNC	7684319	-	-	-	-	-
PNC2	7621257	-	-	-	-	-
Raine Study	-	-	7635849	-	-	7635849
SLIC	7025972	-	7019082	-	7695690	7689212
SYS	-	-	7082444	-	-	7082444
TEDS_Affy	7375073	7375073	7375073	-	-	7375073
TEDS_OEE	7513017	7513017	7513017	-	-	7513017
Toronto	7551791	7551790	-	7551157	7551991	7278908
UK Dyslexia	7752699	7752251	7747455	7747810	-	7751624
York	5510063	5510063	5539372	5510063	5511127	5607483
GWAS meta-analysis total sample*	9098670	7879520	7849740	7798912	7862424	7872714
GWAS meta-analysis, European ancestry-only*	8014491	7854666	7829087	7773752	7798762	7872714
*SNPs with a sample size <5000 were removed
