# Supplementary material for: Genome-wide analyses of individual differences in quantitatively assessed reading- and language-related skills in up to 34,000 people
Source: Proc Natl Acad Sci U S A. 2022 Aug 23;119(35):e2202764119. doi: 10.1073/pnas.2202764119 (PMC9436320; doi:10.1073/pnas.2202764119)
Supplement: Supplementary File [file pnas.2202764119.sd04.xlsx]

## Sheet: Dataset S4
Dataset S4: LDSC estimates of SNP heritability of and pairwise genetic correlation between data subsets and the different phenotypes measured in the total cohort
Genetic correlations (rg) and SNP heritability (h2SNP) calculated by LD score regression. Only data of individuals with European ancestries were included.
Bold genetic correlations are significant at two-tailed P < .05.
Word reading, different test instruments	N	Intercept (SE)	Mean chi2	Ratio* (SE)	h2SNP (SE)	rg (SE) TOWRE	rg (SE) not TOWRE
TOWRE	8681	1.007 (0.006)	1.0514	0.145 (0.120)	0.218 (0.053)	-	0.853 (0.148)
Not TOWRE	18499	1.016 (0.006)	1.09	0.181 (0.071)	0.200 (0.029)	0.853 (0.148)	-
Word reading, different test instruments	N	Intercept (SE)	Mean chi2	Ratio* (SE)	h2SNP (SE)	rg (SE) Timed tests	rg (SE) not-timed tests
Time restricted tests$	10139	1.007 (0.006)	1.0642	0.107 (0.095)	0.252 (0.047)	-	0.760 (0.133)
Not time restricted tests	17041	1.016 (0.006)	1.0838	0.186 (0.078)	0.200 (0.030)	0.760 (0.133)	-
Nonword reading, different test instruments	N	Intercept (SE)	Mean chi2	Ratio* (SE)	h2SNP (SE)	rg (SE) TOWRE	rg (SE) not TOWRE
TOWRE	8677	1.009 (0.007)	1.0548	0.158 (0.123)	0.267 (0.060)	-	0.993 (0.205)
Not TOWRE	8069	1.004 (0.007)	1.0427	0.103 (0.155)	0.232 (0.062)	0.993 (0.205)	-
Nonword reading, different test instruments	N	Intercept (SE)	Mean chi2	Ratio* (SE)	h2SNP (SE)	rg (SE) Timed tests	rg (SE) not-timed tests
Time restricted tests$	9860	1.008 (0.006)	1.0617	0.129 (0.103)	0.275 (0.053)	-	1.023 (0.210)
Not time restricted tests	6886	1.006 (0.006)	1.0379	0.165 (0.167)	0.225 (0.067)	1.023 (0.210)	-
Word reading, age stratified	N	Intercept (SE)	Mean chi2	Ratio* (SE)	h2SNP (SE)	rg (SE) Cohorts mean age <12	rg (SE) Cohorts mean age ≥ 12
Cohorts with mean age < 12	12490	1.020 (0.007)	1.076	0.265 (0.095)	0.222 (0.047)	-	0.863 (0.160)
Cohorts with mean age ≥ 12	14690	1.012 (0.007)	1.0661	0.188 (0.105)	0.187 (0.035)	0.863 (0.160)	-
Nonword reading, age stratified	N	Intercept (SE)	Mean chi2	Ratio* (SE)	h2SNP (SE)	rg (SE) Cohorts mean age <12	rg (SE) Cohorts mean age ≥ 12
Cohorts with mean age < 12	6204	1.009 (0.006)	1.0395	0.223 (0.166)	0.244 (0.084)	-	0.8781 (0.2435)
Cohorts with mean age ≥ 12	10542	1.006 (0.006)	1.0659	0.085 (0.099)	0.287 (0.048)	0.8781 (0.2435)	-
	Males only					Females only
Male versus female subsets	N	Intercept (SE)	Mean chi2	Ratio* (SE)	h2SNP (SE)	N	Intercept (SE)	Mean chi2	Ratio* (SE)	h2SNP (SE)	rg (SE) between male and female data
Word reading	14277	1.002 (0.006)	1.0469	0.040 (0.131)	0.163 (0.035)	13202	1.017 (0.006)	1.0522	0.322 (0.123)	0.138 (0.034)	1.035 (0.172)
Nonword reading	8383	1.007 (0.006)	1.049	0.140 (0.132)	0.248 (0.060)	8264	1.006 (0.007)	1.0513	0.118 (0.128)	0.286 (0.057)	0.967 (0.186)
Spelling	8727	1.012 (0.006)	1.0378	0.311 (0.164)	0.151 (0.055)	8454	1.004 (0.006)	1.0428	0.105 (0.150)	0.229 (0.056)	1.114 (0.288)
Phoneme awareness	6516	1.015 (0.006)	1.0274	0.532 (0.207)	0.100 (0.062)	5793	1.007 (0.006)	1.0403	0.171 (0.157)	0.295 (0.082)	1.561 (0.546)
Nonword repetition	6475	1.006 (0.006)	1.0178	0.349 (0.324)	0.085 (0.056)	6250	1.005 (0.006)	1.0275	0.198 (0.221)	0.186 (0.068)	1.299 (0.629)
Total cohort						Word reading	Nonword reading	Spelling	Phoneme awareness	Nonword repetition
Phenotype	N	Intercept (SE)	Mean chi2	Ratio* (SE)	h2SNP (SE)	rg (SE)	rg (SE)	rg (SE)	rg (SE)	rg (SE)
Word reading	27180	1.009 (0.007)	1.1123	0.084 (0.058)	0.193 (0.021)	-	1.060 (0.042)	0.975 (0.067)	0.979 (0.083)	0.705 (0.136)
Nonword reading	16746	0.999 (0.006)	1.0843	<0	0.257 (0.028)	1.060 (0.042)	-	1.063 (0.066)	0.977 (0.076)	0.543 (0.136)
Spelling	17278	1.000 (0.006)	1.0807	<0	0.234 (0.031)	0.975 (0.067)	1.063 (0.066)	-	0.957 (0.072)	0.611 (0.148)
Phoneme awareness	12411	0.998 (0.007)	1.0598	<0	0.249 (0.040)	0.979 (0.083)	0.977 (0.076)	0.957 (0.072)	-	0.297 (0.144)
Nonword repetition	12828	1.017 (0.007)	1.0493	0.342 (0.146)	0.131 (0.039)	0.705 (0.136)	0.543 (0.136)	0.611 (0.148)	0.297 (0.144)	-
*Ratio: intercept-1)/(mean(chi^2)-1): measures the proportion of the inflation in the mean chi^2 that the LD Score regression intercept ascribes to causes other than polygenic heritability. The value of ratio should be close to zero, though in practice values of 10-20% are not uncommon.
$Time restricted reading tests include the Peabody Individual Achievement Test (PIAT), Test of Word Reading Efficiency (TOWRE), Time Limited Word Recognition Test (TLWRT) and one- and three-minute tests
