# Supplementary material for: Genome-wide analyses of individual differences in quantitatively assessed reading- and language-related skills in up to 34,000 people
Source: Proc Natl Acad Sci U S A. 2022 Aug 23;119(35):e2202764119. doi: 10.1073/pnas.2202764119 (PMC9436320; doi:10.1073/pnas.2202764119)
Supplement: Supplementary File [file pnas.2202764119.sd05.xlsx]

## Sheet: Dataset S5
Dataset S5: Traits previously associated with the chr1 locus (rs11208009)
The list is based on the GWAS atlas, compiled with FUMA (Watanabe K, Taskesen E, van Bochoven A, Posthuma D. Functional mapping and annotation of genetic associations with FUMA. Nature communications 2017, 8(1): 1826.)
Chromosome	Basepair	SNP	Trait	InitialN	ReplicationN	Region	ReportedGene	MappedGene	Strongest SNP	RiskAF	P-value	Beta	DateAddedToCatalog	PMID	FirstAuth	Publication date	Journal	Link	Study
1	62924448	rs9988450	Triglycerides	76,627 European ancestry individuals, 7,795 Hispanic individuals, 6,855 East Asian ancestry individuals, 2,958 African American individuals, 439 South Asian ancestry individuals	NA	1p31.3	NR	DOCK7	rs9988450	NR	1e-49	0.06	2019-02-14	29507422	Hoffmann TJ	2018-03-05	Nat Genet	www.ncbi.nlm.nih.gov/pubmed/29507422	A large electronic-health-record-based genome-wide study of serum lipids.
1	62924448	rs9988450	Triglycerides	76,627 European ancestry individuals, 7,795 Hispanic individuals, 6,855 East Asian ancestry individuals, 2,958 African American individuals, 439 South Asian ancestry individuals	NA	1p31.3	NR	DOCK7	rs9988450	0.675	1e-43	0.062	2019-02-14	29507422	Hoffmann TJ	2018-03-05	Nat Genet	www.ncbi.nlm.nih.gov/pubmed/29507422	A large electronic-health-record-based genome-wide study of serum lipids.
1	62924448	rs9988450	Total cholesterol levels	76,627 European ancestry individuals, 7,795 Hispanic individuals, 6,855 East Asian ancestry individuals, 2,958 African American individuals, 439 South Asian ancestry individuals	NA	1p31.3	NR	DOCK7	rs9988450	NR	6e-43	0.061	2019-02-14	29507422	Hoffmann TJ	2018-03-05	Nat Genet	www.ncbi.nlm.nih.gov/pubmed/29507422	A large electronic-health-record-based genome-wide study of serum lipids.
1	62924448	rs9988450	Total cholesterol levels	76,627 European ancestry individuals, 7,795 Hispanic individuals, 6,855 East Asian ancestry individuals, 2,958 African American individuals, 439 South Asian ancestry individuals	NA	1p31.3	NR	DOCK7	rs9988450	0.675	1e-34	0.06	2019-02-14	29507422	Hoffmann TJ	2018-03-05	Nat Genet	www.ncbi.nlm.nih.gov/pubmed/29507422	A large electronic-health-record-based genome-wide study of serum lipids.
1	62924448	rs9988450	Triglycerides	up to 62,166 European ancestry individuals	NA	1p31.3	ANGPTL3, DOCK7	DOCK7	rs9988450	0.68	6e-34	0.077	2016-07-08	25961943	Surakka I	2015-05-11	Nat Genet	www.ncbi.nlm.nih.gov/pubmed/25961943	The impact of low-frequency and rare variants on lipid levels.
1	62924448	rs9988450	Low density lipoprotein cholesterol levels	76,627 European ancestry individuals, 7,795 Hispanic individuals, 6,855 East Asian ancestry individuals, 2,958 African American individuals, 439 South Asian ancestry individuals	NA	1p31.3	NR	DOCK7	rs9988450	NR	2e-17	0.039	2019-02-14	29507422	Hoffmann TJ	2018-03-05	Nat Genet	www.ncbi.nlm.nih.gov/pubmed/29507422	A large electronic-health-record-based genome-wide study of serum lipids.
1	63199936	rs6679002	Blood metabolite levels	7,824 European ancestry individuals	NA	1p31.3	ANGPTL3	AC103923.1 - ATG4C	rs6679002	0.59	2e-15	0.014	2014-12-10	24816252	Shin SY	2014-05-11	Nat Genet	www.ncbi.nlm.nih.gov/pubmed/24816252	An atlas of genetic influences on human blood metabolites.
1	62950858	rs10889332	Metabolite levels	6,608 European ancestry individuals	NA	1p31.3	DOCK7, ANGPTL3	DOCK7	rs10889332	0.29	8e-15		2012-11-21	22916037	Inouye M	2012-08-16	PLoS Genet	www.ncbi.nlm.nih.gov/pubmed/22916037	Novel Loci for metabolic networks and multi-tissue expression studies reveal genes for atherosclerosis.
1	62924448	rs9988450	Low density lipoprotein cholesterol levels	76,627 European ancestry individuals, 7,795 Hispanic individuals, 6,855 East Asian ancestry individuals, 2,958 African American individuals, 439 South Asian ancestry individuals	NA	1p31.3	NR	DOCK7	rs9988450	0.675	1e-13	0.037	2019-02-14	29507422	Hoffmann TJ	2018-03-05	Nat Genet	www.ncbi.nlm.nih.gov/pubmed/29507422	A large electronic-health-record-based genome-wide study of serum lipids.
1	62957030	rs10889333	Cholesterol, total	19,259 British ancestry individuals from 6863 families.	NA	1p31.3	DOCK7	DOCK7	rs10889333	0.3601	2e-10	0.071882	2017-06-21	28270201	Nagy R	2017-03-07	Genome Med	www.ncbi.nlm.nih.gov/pubmed/28270201	Exploration of haplotype research consortium imputation for genome-wide association studies in 20,032 Generation Scotland participants.
1	63085997	rs12239736	Cholesterol, total	19,259 British ancestry individuals from 6863 families.	NA	1p31.3	NR	DOCK7	rs12239736	0.352174	4e-10	0.0716761	2017-06-21	28270201	Nagy R	2017-03-07	Genome Med	www.ncbi.nlm.nih.gov/pubmed/28270201	Exploration of haplotype research consortium imputation for genome-wide association studies in 20,032 Generation Scotland participants.
1	62924448	rs9988450	Total cholesterol levels	76,627 European ancestry individuals, 7,795 Hispanic individuals, 6,855 East Asian ancestry individuals, 2,958 African American individuals, 439 South Asian ancestry individuals	NA	1p31.3	NR	DOCK7	rs9988450	0.639	4e-08	0.086	2019-02-14	29507422	Hoffmann TJ	2018-03-05	Nat Genet	www.ncbi.nlm.nih.gov/pubmed/29507422	A large electronic-health-record-based genome-wide study of serum lipids.
1	62920008	rs636523	Lipid traits	3,451 Han Chinese ancestry individuals	8,830 Han Chinese ancestry individuals	1p31.3	DOCK7	DOCK7	rs636523	0.2	5e-07	0.021	2014-08-02	24386095	Zhou L	2013-12-30	PLoS One	www.ncbi.nlm.nih.gov/pubmed/24386095	A genome wide association study identifies common variants associated with lipid levels in the Chinese population.
1	62924448	rs9988450	Triglycerides	76,627 European ancestry individuals, 7,795 Hispanic individuals, 6,855 East Asian ancestry individuals, 2,958 African American individuals, 439 South Asian ancestry individuals	NA	1p31.3	NR	DOCK7	rs9988450	0.639	8e-07	0.071	2019-02-14	29507422	Hoffmann TJ	2018-03-05	Nat Genet	www.ncbi.nlm.nih.gov/pubmed/29507422	A large electronic-health-record-based genome-wide study of serum lipids.
1	62912919	rs10158897	Lipid traits	3,451 Han Chinese ancestry individuals	8,830 Han Chinese ancestry individuals	1p31.3	USP1	USP1	rs10158897	0.2	9e-06	0.021	2014-08-02	24386095	Zhou L	2013-12-30	PLoS One	www.ncbi.nlm.nih.gov/pubmed/24386095	A genome wide association study identifies common variants associated with lipid levels in the Chinese population.
