# Supplementary material for: Genome-wide analyses of individual differences in quantitatively assessed reading- and language-related skills in up to 34,000 people
Source: Proc Natl Acad Sci U S A. 2022 Aug 23;119(35):e2202764119. doi: 10.1073/pnas.2202764119 (PMC9436320; doi:10.1073/pnas.2202764119)
Supplement: Supplementary File [file pnas.2202764119.sd06.xlsx]

## Sheet: Dataset S6
Dataset S6: eQTL effects chr1 locus
Using the SNP2GENE function of FUMA, genome-wide significant loci were annotated with expression quantiative trait locus (eQTL) data from 4 different databases: GTEx V8 (brain samples only; http://www.gtexportal.org/home/datasets), the blood eQTL browser (http://genenetwork.nl/bloodeqtlbrowser/), the BIOS QTL browser (http://genenetwork.nl/biosqtlbrowser/), and BRAINEAC (http://www.braineac.org/).
Unique SNP ID	Chr	Position(bp)	eQTL database	Tissue	Gene	Ensembl Gene ID	Effect allele	Signed statistic	P-value	FDR
1:62901243:C:G	1	62901243	BIOSQTL	BIOS_eQTL_geneLevel	DOCK7	ENSG00000116641	G	-18.5949	3.52713e-77	0
1:62901243:C:G	1	62901243	BIOSQTL	BIOS_eQTL_geneLevel	USP1	ENSG00000162607	G	-4.07098	4.68117e-05	0.0274947
1:62901243:C:G	1	62901243	GTEx/v8	Brain_Cerebellar_Hemisphere	ATG4C	ENSG00000125703	G	0.297772	7.44828e-06	6.62493e-14
1:62901243:C:G	1	62901243	GTEx/v8	Brain_Cerebellum	ATG4C	ENSG00000125703	G	0.271767	2.0483e-06	9.82022e-10
1:62901807:A:C	1	62901807	BIOSQTL	BIOS_eQTL_geneLevel	DOCK7	ENSG00000116641	A	-18.5796	4.68247e-77	0
1:62901807:A:C	1	62901807	BIOSQTL	BIOS_eQTL_geneLevel	USP1	ENSG00000162607	A	-4.07098	4.68117e-05	0.0274947
1:62901807:A:C	1	62901807	GTEx/v8	Brain_Cerebellar_Hemisphere	ATG4C	ENSG00000125703	A	0.297772	7.44828e-06	6.62493e-14
1:62901807:A:C	1	62901807	GTEx/v8	Brain_Cerebellum	ATG4C	ENSG00000125703	A	0.271767	2.0483e-06	9.82022e-10
1:62903547:C:T	1	62903547	BIOSQTL	BIOS_eQTL_geneLevel	DOCK7	ENSG00000116641	T	-18.5958	3.46196e-77	0
1:62903547:C:T	1	62903547	BIOSQTL	BIOS_eQTL_geneLevel	USP1	ENSG00000162607	T	-4.06697	4.76222e-05	0.0278474
1:62903547:C:T	1	62903547	GTEx/v8	Brain_Cerebellar_Hemisphere	DOCK7	ENSG00000116641	T	-0.307281	3.05087e-05	0.0307059
1:62903547:C:T	1	62903547	GTEx/v8	Brain_Cerebellar_Hemisphere	ATG4C	ENSG00000125703	T	0.269144	3.46604e-05	6.62493e-14
1:62903547:C:T	1	62903547	GTEx/v8	Brain_Cerebellum	ATG4C	ENSG00000125703	T	0.274277	1.216e-06	9.82022e-10
1:62904295:C:T	1	62904295	BIOSQTL	BIOS_eQTL_geneLevel	DOCK7	ENSG00000116641	T	-18.5958	3.46196e-77	0
1:62904295:C:T	1	62904295	BIOSQTL	BIOS_eQTL_geneLevel	USP1	ENSG00000162607	T	-4.06697	4.76222e-05	0.0278474
1:62904295:C:T	1	62904295	GTEx/v8	Brain_Cerebellar_Hemisphere	DOCK7	ENSG00000116641	T	-0.300645	5.41578e-05	0.0307059
1:62904295:C:T	1	62904295	GTEx/v8	Brain_Cerebellar_Hemisphere	ATG4C	ENSG00000125703	T	0.286244	1.17308e-05	6.62493e-14
1:62904295:C:T	1	62904295	GTEx/v8	Brain_Cerebellum	ATG4C	ENSG00000125703	T	0.280286	8.09404e-07	9.82022e-10
1:62904575:G:T	1	62904575	BIOSQTL	BIOS_eQTL_geneLevel	DOCK7	ENSG00000116641	G	-18.5483	8.40158e-77	0
1:62904575:G:T	1	62904575	BIOSQTL	BIOS_eQTL_geneLevel	USP1	ENSG00000162607	G	-4.08161	4.46882e-05	0.0263077
1:62904575:G:T	1	62904575	GTEx/v8	Brain_Cerebellar_Hemisphere	DOCK7	ENSG00000116641	G	-0.300645	5.41578e-05	0.0307059
1:62904575:G:T	1	62904575	GTEx/v8	Brain_Cerebellar_Hemisphere	ATG4C	ENSG00000125703	G	0.286244	1.17308e-05	6.62493e-14
1:62904575:G:T	1	62904575	GTEx/v8	Brain_Cerebellum	ATG4C	ENSG00000125703	G	0.280286	8.09404e-07	9.82022e-10
1:62904936:A:G	1	62904936	BIOSQTL	BIOS_eQTL_geneLevel	DOCK7	ENSG00000116641	A	-18.5958	3.46196e-77	0
1:62904936:A:G	1	62904936	BIOSQTL	BIOS_eQTL_geneLevel	USP1	ENSG00000162607	A	-4.08077	4.4881e-05	0.0264251
1:62904936:A:G	1	62904936	GTEx/v8	Brain_Cerebellar_Hemisphere	DOCK7	ENSG00000116641	A	-0.300645	5.41578e-05	0.0307059
1:62904936:A:G	1	62904936	GTEx/v8	Brain_Cerebellar_Hemisphere	ATG4C	ENSG00000125703	A	0.286244	1.17308e-05	6.62493e-14
1:62904936:A:G	1	62904936	GTEx/v8	Brain_Cerebellum	ATG4C	ENSG00000125703	A	0.280286	8.09404e-07	9.82022e-10
1:62905893:C:T	1	62905893	BIOSQTL	BIOS_eQTL_geneLevel	DOCK7	ENSG00000116641	T	-18.6119	2.56848e-77	0
1:62905893:C:T	1	62905893	BIOSQTL	BIOS_eQTL_geneLevel	USP1	ENSG00000162607	T	-4.09497	4.22168e-05	0.0251294
1:62905893:C:T	1	62905893	GTEx/v8	Brain_Cerebellar_Hemisphere	DOCK7	ENSG00000116641	T	-0.306441	4.24646e-05	0.0307059
1:62905893:C:T	1	62905893	GTEx/v8	Brain_Cerebellar_Hemisphere	ATG4C	ENSG00000125703	T	0.277156	2.59357e-05	6.62493e-14
1:62905893:C:T	1	62905893	GTEx/v8	Brain_Cerebellum	ATG4C	ENSG00000125703	T	0.238142	2.51755e-05	9.82022e-10
1:62906089:C:CAA	1	62906089	GTEx/v8	Brain_Cerebellar_Hemisphere	DOCK7	ENSG00000116641	CAA	-0.306441	4.24646e-05	0.0307059
1:62906089:C:CAA	1	62906089	GTEx/v8	Brain_Cerebellar_Hemisphere	ATG4C	ENSG00000125703	CAA	0.277156	2.59357e-05	6.62493e-14
1:62906089:C:CAA	1	62906089	GTEx/v8	Brain_Cerebellum	ATG4C	ENSG00000125703	CAA	0.238142	2.51755e-05	9.82022e-10
1:62906537:G:T	1	62906537	BIOSQTL	BIOS_eQTL_geneLevel	DOCK7	ENSG00000116641	T	-18.5958	3.46196e-77	0
1:62906537:G:T	1	62906537	BIOSQTL	BIOS_eQTL_geneLevel	USP1	ENSG00000162607	T	-4.08077	4.4881e-05	0.0264251
1:62906537:G:T	1	62906537	GTEx/v8	Brain_Cerebellar_Hemisphere	DOCK7	ENSG00000116641	T	-0.300645	5.41578e-05	0.0307059
1:62906537:G:T	1	62906537	GTEx/v8	Brain_Cerebellar_Hemisphere	ATG4C	ENSG00000125703	T	0.286244	1.17308e-05	6.62493e-14
1:62906537:G:T	1	62906537	GTEx/v8	Brain_Cerebellum	ATG4C	ENSG00000125703	T	0.280286	8.09404e-07	9.82022e-10
1:62906728:C:T	1	62906728	BIOSQTL	BIOS_eQTL_geneLevel	DOCK7	ENSG00000116641	T	-18.5958	3.46196e-77	0
1:62906728:C:T	1	62906728	BIOSQTL	BIOS_eQTL_geneLevel	USP1	ENSG00000162607	T	-4.08077	4.4881e-05	0.0264251
1:62906728:C:T	1	62906728	GTEx/v8	Brain_Cerebellar_Hemisphere	DOCK7	ENSG00000116641	T	-0.300645	5.41578e-05	0.0307059
1:62906728:C:T	1	62906728	GTEx/v8	Brain_Cerebellar_Hemisphere	ATG4C	ENSG00000125703	T	0.286244	1.17308e-05	6.62493e-14
1:62906728:C:T	1	62906728	GTEx/v8	Brain_Cerebellum	ATG4C	ENSG00000125703	T	0.280286	8.09404e-07	9.82022e-10
1:62907595:A:G	1	62907595	BIOSQTL	BIOS_eQTL_geneLevel	DOCK7	ENSG00000116641	G	-18.5958	3.46196e-77	0
1:62907595:A:G	1	62907595	BIOSQTL	BIOS_eQTL_geneLevel	USP1	ENSG00000162607	G	-4.08077	4.4881e-05	0.0264251
1:62907595:A:G	1	62907595	GTEx/v8	Brain_Cerebellar_Hemisphere	DOCK7	ENSG00000116641	G	-0.300645	5.41578e-05	0.0307059
1:62907595:A:G	1	62907595	GTEx/v8	Brain_Cerebellar_Hemisphere	ATG4C	ENSG00000125703	G	0.286244	1.17308e-05	6.62493e-14
1:62907595:A:G	1	62907595	GTEx/v8	Brain_Cerebellum	ATG4C	ENSG00000125703	G	0.280286	8.09404e-07	9.82022e-10
1:62908235:C:T	1	62908235	BIOSQTL	BIOS_eQTL_geneLevel	DOCK7	ENSG00000116641	C	-18.5958	3.46196e-77	0
1:62908235:C:T	1	62908235	BIOSQTL	BIOS_eQTL_geneLevel	USP1	ENSG00000162607	C	-4.08077	4.4881e-05	0.0264251
1:62908235:C:T	1	62908235	GTEx/v8	Brain_Cerebellar_Hemisphere	DOCK7	ENSG00000116641	C	-0.300645	5.41578e-05	0.0307059
1:62908235:C:T	1	62908235	GTEx/v8	Brain_Cerebellar_Hemisphere	ATG4C	ENSG00000125703	C	0.286244	1.17308e-05	6.62493e-14
1:62908235:C:T	1	62908235	GTEx/v8	Brain_Cerebellum	ATG4C	ENSG00000125703	C	0.280286	8.09404e-07	9.82022e-10
1:62908538:A:G	1	62908538	BIOSQTL	BIOS_eQTL_geneLevel	DOCK7	ENSG00000116641	G	-18.5958	3.46196e-77	0
1:62908538:A:G	1	62908538	BIOSQTL	BIOS_eQTL_geneLevel	USP1	ENSG00000162607	G	-4.08077	4.4881e-05	0.0264251
1:62908538:A:G	1	62908538	GTEx/v8	Brain_Cerebellar_Hemisphere	DOCK7	ENSG00000116641	G	-0.300645	5.41578e-05	0.0307059
1:62908538:A:G	1	62908538	GTEx/v8	Brain_Cerebellar_Hemisphere	ATG4C	ENSG00000125703	G	0.286244	1.17308e-05	6.62493e-14
1:62908538:A:G	1	62908538	GTEx/v8	Brain_Cerebellum	ATG4C	ENSG00000125703	G	0.280286	8.09404e-07	9.82022e-10
1:62911341:C:T	1	62911341	BIOSQTL	BIOS_eQTL_geneLevel	DOCK7	ENSG00000116641	C	-18.5958	3.46196e-77	0
1:62911341:C:T	1	62911341	BIOSQTL	BIOS_eQTL_geneLevel	USP1	ENSG00000162607	C	-4.09497	4.22168e-05	0.0251294
1:62911341:C:T	1	62911341	GTEx/v8	Brain_Cerebellar_Hemisphere	DOCK7	ENSG00000116641	C	-0.300645	5.41578e-05	0.0307059
1:62911341:C:T	1	62911341	GTEx/v8	Brain_Cerebellar_Hemisphere	ATG4C	ENSG00000125703	C	0.286244	1.17308e-05	6.62493e-14
1:62911341:C:T	1	62911341	GTEx/v8	Brain_Cerebellum	ATG4C	ENSG00000125703	C	0.280286	8.09404e-07	9.82022e-10
1:62911751:A:G	1	62911751	BIOSQTL	BIOS_eQTL_geneLevel	DOCK7	ENSG00000116641	G	-18.5958	3.46196e-77	0
1:62911751:A:G	1	62911751	BIOSQTL	BIOS_eQTL_geneLevel	USP1	ENSG00000162607	G	-4.09497	4.22168e-05	0.0251294
1:62911751:A:G	1	62911751	GTEx/v8	Brain_Cerebellar_Hemisphere	DOCK7	ENSG00000116641	G	-0.306485	3.31693e-05	0.0307059
1:62911751:A:G	1	62911751	GTEx/v8	Brain_Cerebellar_Hemisphere	ATG4C	ENSG00000125703	G	0.283907	1.2085e-05	6.62493e-14
1:62911751:A:G	1	62911751	GTEx/v8	Brain_Cerebellum	ATG4C	ENSG00000125703	G	0.26911	1.6506e-06	9.82022e-10
1:62912120:C:G	1	62912120	BIOSQTL	BIOS_eQTL_geneLevel	DOCK7	ENSG00000116641	G	-18.5958	3.46196e-77	0
1:62912120:C:G	1	62912120	BIOSQTL	BIOS_eQTL_geneLevel	USP1	ENSG00000162607	G	-4.09497	4.22168e-05	0.0251294
1:62912120:C:G	1	62912120	GTEx/v8	Brain_Cerebellar_Hemisphere	DOCK7	ENSG00000116641	G	-0.300645	5.41578e-05	0.0307059
1:62912120:C:G	1	62912120	GTEx/v8	Brain_Cerebellar_Hemisphere	ATG4C	ENSG00000125703	G	0.286244	1.17308e-05	6.62493e-14
1:62912120:C:G	1	62912120	GTEx/v8	Brain_Cerebellum	ATG4C	ENSG00000125703	G	0.280286	8.09404e-07	9.82022e-10
1:62912919:C:T	1	62912919	BIOSQTL	BIOS_eQTL_geneLevel	DOCK7	ENSG00000116641	T	-18.6119	2.56848e-77	0
1:62912919:C:T	1	62912919	BIOSQTL	BIOS_eQTL_geneLevel	USP1	ENSG00000162607	T	-4.09497	4.22168e-05	0.0251294
1:62912919:C:T	1	62912919	GTEx/v8	Brain_Cerebellar_Hemisphere	DOCK7	ENSG00000116641	T	-0.306441	4.24646e-05	0.0307059
1:62912919:C:T	1	62912919	GTEx/v8	Brain_Cerebellar_Hemisphere	ATG4C	ENSG00000125703	T	0.277156	2.59357e-05	6.62493e-14
1:62912919:C:T	1	62912919	GTEx/v8	Brain_Cerebellum	ATG4C	ENSG00000125703	T	0.238142	2.51755e-05	9.82022e-10
1:62915473:C:T	1	62915473	BIOSQTL	BIOS_eQTL_geneLevel	DOCK7	ENSG00000116641	T	-18.5477	8.49588e-77	0
1:62915473:C:T	1	62915473	BIOSQTL	BIOS_eQTL_geneLevel	USP1	ENSG00000162607	T	-4.03818	5.38629e-05	0.031074
1:62915473:C:T	1	62915473	GTEx/v8	Brain_Cerebellar_Hemisphere	DOCK7	ENSG00000116641	T	-0.309173	4.5534e-05	0.0307059
1:62915473:C:T	1	62915473	GTEx/v8	Brain_Cerebellar_Hemisphere	ATG4C	ENSG00000125703	T	0.30255	5.11554e-06	6.62493e-14
1:62915473:C:T	1	62915473	GTEx/v8	Brain_Cerebellum	ATG4C	ENSG00000125703	T	0.266145	2.43706e-06	9.82022e-10
1:62917796:G:T	1	62917796	BIOSQTL	BIOS_eQTL_geneLevel	DOCK7	ENSG00000116641	G	-18.5958	3.46196e-77	0
1:62917796:G:T	1	62917796	BIOSQTL	BIOS_eQTL_geneLevel	USP1	ENSG00000162607	G	-4.09497	4.22168e-05	0.0251294
1:62917796:G:T	1	62917796	GTEx/v8	Brain_Cerebellar_Hemisphere	DOCK7	ENSG00000116641	G	-0.300645	5.41578e-05	0.0307059
1:62917796:G:T	1	62917796	GTEx/v8	Brain_Cerebellar_Hemisphere	ATG4C	ENSG00000125703	G	0.286244	1.17308e-05	6.62493e-14
1:62917796:G:T	1	62917796	GTEx/v8	Brain_Cerebellum	ATG4C	ENSG00000125703	G	0.280286	8.09404e-07	9.82022e-10
1:62917857:A:G	1	62917857	BIOSQTL	BIOS_eQTL_geneLevel	DOCK7	ENSG00000116641	A	-18.5958	3.46196e-77	0
1:62917857:A:G	1	62917857	BIOSQTL	BIOS_eQTL_geneLevel	USP1	ENSG00000162607	A	-4.09497	4.22168e-05	0.0251294
1:62917857:A:G	1	62917857	GTEx/v8	Brain_Cerebellar_Hemisphere	DOCK7	ENSG00000116641	A	-0.300645	5.41578e-05	0.0307059
1:62917857:A:G	1	62917857	GTEx/v8	Brain_Cerebellar_Hemisphere	ATG4C	ENSG00000125703	A	0.286244	1.17308e-05	6.62493e-14
1:62917857:A:G	1	62917857	GTEx/v8	Brain_Cerebellum	ATG4C	ENSG00000125703	A	0.280286	8.09404e-07	9.82022e-10
1:62917865:A:T	1	62917865	BIOSQTL	BIOS_eQTL_geneLevel	DOCK7	ENSG00000116641	A	-18.5958	3.46196e-77	0
1:62917865:A:T	1	62917865	BIOSQTL	BIOS_eQTL_geneLevel	USP1	ENSG00000162607	A	-4.09497	4.22168e-05	0.0251294
1:62917865:A:T	1	62917865	GTEx/v8	Brain_Cerebellar_Hemisphere	DOCK7	ENSG00000116641	A	-0.300645	5.41578e-05	0.0307059
1:62917865:A:T	1	62917865	GTEx/v8	Brain_Cerebellar_Hemisphere	ATG4C	ENSG00000125703	A	0.286244	1.17308e-05	6.62493e-14
1:62917865:A:T	1	62917865	GTEx/v8	Brain_Cerebellum	ATG4C	ENSG00000125703	A	0.280286	8.09404e-07	9.82022e-10
1:62918864:A:G	1	62918864	BIOSQTL	BIOS_eQTL_geneLevel	DOCK7	ENSG00000116641	G	-18.5958	3.46196e-77	0
1:62918864:A:G	1	62918864	BIOSQTL	BIOS_eQTL_geneLevel	USP1	ENSG00000162607	G	-4.09497	4.22168e-05	0.0251294
1:62918864:A:G	1	62918864	GTEx/v8	Brain_Cerebellar_Hemisphere	DOCK7	ENSG00000116641	G	-0.300645	5.41578e-05	0.0307059
1:62918864:A:G	1	62918864	GTEx/v8	Brain_Cerebellar_Hemisphere	ATG4C	ENSG00000125703	G	0.286244	1.17308e-05	6.62493e-14
1:62918864:A:G	1	62918864	GTEx/v8	Brain_Cerebellum	ATG4C	ENSG00000125703	G	0.280286	8.09404e-07	9.82022e-10
1:62919978:C:CAT	1	62919978	GTEx/v8	Brain_Cerebellar_Hemisphere	DOCK7	ENSG00000116641	CAT	-0.314055	3.1711e-05	0.0307059
1:62919978:C:CAT	1	62919978	GTEx/v8	Brain_Cerebellar_Hemisphere	ATG4C	ENSG00000125703	CAT	0.298155	6.64917e-06	6.62493e-14
1:62919978:C:CAT	1	62919978	GTEx/v8	Brain_Cerebellum	ATG4C	ENSG00000125703	CAT	0.259931	4.93684e-06	9.82022e-10
1:62920008:A:G	1	62920008	BIOSQTL	BIOS_eQTL_geneLevel	DOCK7	ENSG00000116641	G	-18.6119	2.56848e-77	0
1:62920008:A:G	1	62920008	BIOSQTL	BIOS_eQTL_geneLevel	USP1	ENSG00000162607	G	-4.09497	4.22168e-05	0.0251294
1:62920008:A:G	1	62920008	GTEx/v8	Brain_Cerebellar_Hemisphere	DOCK7	ENSG00000116641	G	-0.299194	7.18627e-05	0.0307059
1:62920008:A:G	1	62920008	GTEx/v8	Brain_Cerebellar_Hemisphere	ATG4C	ENSG00000125703	G	0.278295	2.63567e-05	6.62493e-14
1:62920008:A:G	1	62920008	GTEx/v8	Brain_Cerebellum	ATG4C	ENSG00000125703	G	0.246757	1.51004e-05	9.82022e-10
1:62920029:A:G	1	62920029	BIOSQTL	BIOS_eQTL_geneLevel	DOCK7	ENSG00000116641	G	-18.5958	3.46196e-77	0
1:62920029:A:G	1	62920029	BIOSQTL	BIOS_eQTL_geneLevel	USP1	ENSG00000162607	G	-4.09497	4.22168e-05	0.0251294
1:62920029:A:G	1	62920029	GTEx/v8	Brain_Cerebellar_Hemisphere	DOCK7	ENSG00000116641	G	-0.300645	5.41578e-05	0.0307059
1:62920029:A:G	1	62920029	GTEx/v8	Brain_Cerebellar_Hemisphere	ATG4C	ENSG00000125703	G	0.286244	1.17308e-05	6.62493e-14
1:62920029:A:G	1	62920029	GTEx/v8	Brain_Cerebellum	ATG4C	ENSG00000125703	G	0.280286	8.09404e-07	9.82022e-10
1:62920388:A:C	1	62920388	BIOSQTL	BIOS_eQTL_geneLevel	DOCK7	ENSG00000116641	A	-18.3857	1.70703e-75	0
1:62920388:A:C	1	62920388	BIOSQTL	BIOS_eQTL_geneLevel	USP1	ENSG00000162607	A	-4.14281	3.42792e-05	0.0206786
1:62920388:A:C	1	62920388	GTEx/v8	Brain_Cerebellar_Hemisphere	DOCK7	ENSG00000116641	A	-0.300645	5.41578e-05	0.0307059
1:62920388:A:C	1	62920388	GTEx/v8	Brain_Cerebellar_Hemisphere	ATG4C	ENSG00000125703	A	0.286244	1.17308e-05	6.62493e-14
1:62920388:A:C	1	62920388	GTEx/v8	Brain_Cerebellum	ATG4C	ENSG00000125703	A	0.280286	8.09404e-07	9.82022e-10
1:62921422:C:T	1	62921422	BIOSQTL	BIOS_eQTL_geneLevel	DOCK7	ENSG00000116641	C	-18.5958	3.46196e-77	0
1:62921422:C:T	1	62921422	BIOSQTL	BIOS_eQTL_geneLevel	USP1	ENSG00000162607	C	-4.08077	4.4881e-05	0.0264251
1:62921422:C:T	1	62921422	GTEx/v8	Brain_Cerebellar_Hemisphere	DOCK7	ENSG00000116641	C	-0.300645	5.41578e-05	0.0307059
1:62921422:C:T	1	62921422	GTEx/v8	Brain_Cerebellar_Hemisphere	ATG4C	ENSG00000125703	C	0.286244	1.17308e-05	6.62493e-14
1:62921422:C:T	1	62921422	GTEx/v8	Brain_Cerebellum	ATG4C	ENSG00000125703	C	0.280286	8.09404e-07	9.82022e-10
1:62921586:C:T	1	62921586	BIOSQTL	BIOS_eQTL_geneLevel	DOCK7	ENSG00000116641	C	-18.5958	3.46196e-77	0
1:62921586:C:T	1	62921586	BIOSQTL	BIOS_eQTL_geneLevel	USP1	ENSG00000162607	C	-4.08077	4.4881e-05	0.0264251
1:62921586:C:T	1	62921586	GTEx/v8	Brain_Cerebellar_Hemisphere	DOCK7	ENSG00000116641	C	-0.306441	4.24646e-05	0.0307059
1:62921586:C:T	1	62921586	GTEx/v8	Brain_Cerebellar_Hemisphere	ATG4C	ENSG00000125703	C	0.277156	2.59357e-05	6.62493e-14
1:62921586:C:T	1	62921586	GTEx/v8	Brain_Cerebellum	ATG4C	ENSG00000125703	C	0.238142	2.51755e-05	9.82022e-10
1:62923858:A:G	1	62923858	BIOSQTL	BIOS_eQTL_geneLevel	DOCK7	ENSG00000116641	A	-18.622	2.1231e-77	0
1:62923858:A:G	1	62923858	BIOSQTL	BIOS_eQTL_geneLevel	USP1	ENSG00000162607	A	-4.07193	4.66112e-05	0.0274053
1:62923858:A:G	1	62923858	GTEx/v8	Brain_Cerebellar_Hemisphere	DOCK7	ENSG00000116641	A	-0.306485	3.31693e-05	0.0307059
1:62923858:A:G	1	62923858	GTEx/v8	Brain_Cerebellar_Hemisphere	ATG4C	ENSG00000125703	A	0.283907	1.2085e-05	6.62493e-14
1:62923858:A:G	1	62923858	GTEx/v8	Brain_Cerebellum	ATG4C	ENSG00000125703	A	0.26911	1.6506e-06	9.82022e-10
1:62923863:C:T	1	62923863	BIOSQTL	BIOS_eQTL_geneLevel	DOCK7	ENSG00000116641	T	-18.622	2.1231e-77	0
1:62923863:C:T	1	62923863	BIOSQTL	BIOS_eQTL_geneLevel	USP1	ENSG00000162607	T	-4.07193	4.66112e-05	0.0274053
1:62923863:C:T	1	62923863	GTEx/v8	Brain_Cerebellar_Hemisphere	DOCK7	ENSG00000116641	T	-0.306441	4.24646e-05	0.0307059
1:62923863:C:T	1	62923863	GTEx/v8	Brain_Cerebellar_Hemisphere	ATG4C	ENSG00000125703	T	0.277156	2.59357e-05	6.62493e-14
1:62923863:C:T	1	62923863	GTEx/v8	Brain_Cerebellum	ATG4C	ENSG00000125703	T	0.238142	2.51755e-05	9.82022e-10
1:62924448:C:T	1	62924448	BIOSQTL	BIOS_eQTL_geneLevel	DOCK7	ENSG00000116641	T	-18.5958	3.46196e-77	0
1:62924448:C:T	1	62924448	BIOSQTL	BIOS_eQTL_geneLevel	USP1	ENSG00000162607	T	-4.09497	4.22168e-05	0.0251294
1:62924448:C:T	1	62924448	GTEx/v8	Brain_Cerebellar_Hemisphere	DOCK7	ENSG00000116641	T	-0.306485	3.31693e-05	0.0307059
1:62924448:C:T	1	62924448	GTEx/v8	Brain_Cerebellar_Hemisphere	ATG4C	ENSG00000125703	T	0.283907	1.2085e-05	6.62493e-14
1:62924448:C:T	1	62924448	GTEx/v8	Brain_Cerebellum	ATG4C	ENSG00000125703	T	0.26911	1.6506e-06	9.82022e-10
1:62927797:G:T	1	62927797	BIOSQTL	BIOS_eQTL_geneLevel	DOCK7	ENSG00000116641	T	-18.5958	3.46196e-77	0
1:62927797:G:T	1	62927797	BIOSQTL	BIOS_eQTL_geneLevel	USP1	ENSG00000162607	T	-4.09497	4.22168e-05	0.0251294
1:62927797:G:T	1	62927797	GTEx/v8	Brain_Cerebellar_Hemisphere	DOCK7	ENSG00000116641	G	0.300645	5.41578e-05	0.0307059
1:62927797:G:T	1	62927797	GTEx/v8	Brain_Cerebellar_Hemisphere	ATG4C	ENSG00000125703	G	-0.286244	1.17308e-05	6.62493e-14
1:62927797:G:T	1	62927797	GTEx/v8	Brain_Cerebellum	ATG4C	ENSG00000125703	G	-0.280286	8.09404e-07	9.82022e-10
1:62928549:A:G	1	62928549	BIOSQTL	BIOS_eQTL_geneLevel	DOCK7	ENSG00000116641	A	-18.5958	3.46196e-77	0
1:62928549:A:G	1	62928549	BIOSQTL	BIOS_eQTL_geneLevel	USP1	ENSG00000162607	A	-4.09497	4.22168e-05	0.0251294
1:62928549:A:G	1	62928549	GTEx/v8	Brain_Cerebellar_Hemisphere	DOCK7	ENSG00000116641	A	-0.309173	4.5534e-05	0.0307059
1:62928549:A:G	1	62928549	GTEx/v8	Brain_Cerebellar_Hemisphere	ATG4C	ENSG00000125703	A	0.30255	5.11554e-06	6.62493e-14
1:62928549:A:G	1	62928549	GTEx/v8	Brain_Cerebellum	ATG4C	ENSG00000125703	A	0.266145	2.43706e-06	9.82022e-10
1:62940097:A:G	1	62940097	BIOSQTL	BIOS_eQTL_geneLevel	DOCK7	ENSG00000116641	A	-18.6748	7.93867e-78	0
1:62940097:A:G	1	62940097	BIOSQTL	BIOS_eQTL_geneLevel	USP1	ENSG00000162607	A	-4.15176	3.2987e-05	0.0200138
1:62940097:A:G	1	62940097	GTEx/v8	Brain_Cerebellar_Hemisphere	DOCK7	ENSG00000116641	A	-0.306441	4.24646e-05	0.0307059
1:62940097:A:G	1	62940097	GTEx/v8	Brain_Cerebellar_Hemisphere	ATG4C	ENSG00000125703	A	0.277156	2.59357e-05	6.62493e-14
1:62940097:A:G	1	62940097	GTEx/v8	Brain_Cerebellum	ATG4C	ENSG00000125703	A	0.238142	2.51755e-05	9.82022e-10
1:62940266:T:TG	1	62940266	GTEx/v8	Brain_Cerebellar_Hemisphere	DOCK7	ENSG00000116641	TG	0.300645	5.41578e-05	0.0307059
1:62940266:T:TG	1	62940266	GTEx/v8	Brain_Cerebellar_Hemisphere	ATG4C	ENSG00000125703	TG	-0.286244	1.17308e-05	6.62493e-14
1:62940266:T:TG	1	62940266	GTEx/v8	Brain_Cerebellum	ATG4C	ENSG00000125703	TG	-0.280286	8.09404e-07	9.82022e-10
1:62945418:A:G	1	62945418	BIOSQTL	BIOS_eQTL_geneLevel	DOCK7	ENSG00000116641	A	-18.6231	2.08382e-77	0
1:62945418:A:G	1	62945418	BIOSQTL	BIOS_eQTL_geneLevel	USP1	ENSG00000162607	A	-4.03575	5.44166e-05	0.0314469
1:62945418:A:G	1	62945418	GTEx/v8	Brain_Cerebellar_Hemisphere	DOCK7	ENSG00000116641	G	0.300645	5.41578e-05	0.0307059
1:62945418:A:G	1	62945418	GTEx/v8	Brain_Cerebellar_Hemisphere	ATG4C	ENSG00000125703	G	-0.286244	1.17308e-05	6.62493e-14
1:62945418:A:G	1	62945418	GTEx/v8	Brain_Cerebellum	ATG4C	ENSG00000125703	G	-0.280286	8.09404e-07	9.82022e-10
1:62945631:C:T	1	62945631	BIOSQTL	BIOS_eQTL_geneLevel	DOCK7	ENSG00000116641	T	-18.5958	3.46196e-77	0
1:62945631:C:T	1	62945631	BIOSQTL	BIOS_eQTL_geneLevel	USP1	ENSG00000162607	T	-4.08077	4.4881e-05	0.0264251
1:62945631:C:T	1	62945631	GTEx/v8	Brain_Cerebellar_Hemisphere	DOCK7	ENSG00000116641	T	-0.306485	3.31693e-05	0.0307059
1:62945631:C:T	1	62945631	GTEx/v8	Brain_Cerebellar_Hemisphere	ATG4C	ENSG00000125703	T	0.283907	1.2085e-05	6.62493e-14
1:62945631:C:T	1	62945631	GTEx/v8	Brain_Cerebellum	ATG4C	ENSG00000125703	T	0.26911	1.6506e-06	9.82022e-10
1:62949034:A:G	1	62949034	BIOSQTL	BIOS_eQTL_geneLevel	DOCK7	ENSG00000116641	A	-18.5958	3.46196e-77	0
1:62949034:A:G	1	62949034	BIOSQTL	BIOS_eQTL_geneLevel	USP1	ENSG00000162607	A	-4.09497	4.22168e-05	0.0251294
1:62949034:A:G	1	62949034	GTEx/v8	Brain_Cerebellar_Hemisphere	DOCK7	ENSG00000116641	G	0.300645	5.41578e-05	0.0307059
1:62949034:A:G	1	62949034	GTEx/v8	Brain_Cerebellar_Hemisphere	ATG4C	ENSG00000125703	G	-0.286244	1.17308e-05	6.62493e-14
1:62949034:A:G	1	62949034	GTEx/v8	Brain_Cerebellum	ATG4C	ENSG00000125703	G	-0.280286	8.09404e-07	9.82022e-10
1:62949960:C:T	1	62949960	BIOSQTL	BIOS_eQTL_geneLevel	DOCK7	ENSG00000116641	C	-18.5958	3.46196e-77	0
1:62949960:C:T	1	62949960	BIOSQTL	BIOS_eQTL_geneLevel	USP1	ENSG00000162607	C	-4.09497	4.22168e-05	0.0251294
1:62949960:C:T	1	62949960	GTEx/v8	Brain_Cerebellar_Hemisphere	DOCK7	ENSG00000116641	C	-0.306485	3.31693e-05	0.0307059
1:62949960:C:T	1	62949960	GTEx/v8	Brain_Cerebellar_Hemisphere	ATG4C	ENSG00000125703	C	0.283907	1.2085e-05	6.62493e-14
1:62949960:C:T	1	62949960	GTEx/v8	Brain_Cerebellum	ATG4C	ENSG00000125703	C	0.26911	1.6506e-06	9.82022e-10
1:62950858:C:T	1	62950858	BIOSQTL	BIOS_eQTL_geneLevel	DOCK7	ENSG00000116641	T	-18.6002	3.20111e-77	0
1:62950858:C:T	1	62950858	BIOSQTL	BIOS_eQTL_geneLevel	USP1	ENSG00000162607	T	-4.08077	4.4881e-05	0.0264251
1:62950858:C:T	1	62950858	GTEx/v8	Brain_Cerebellar_Hemisphere	DOCK7	ENSG00000116641	T	-0.306485	3.31693e-05	0.0307059
1:62950858:C:T	1	62950858	GTEx/v8	Brain_Cerebellar_Hemisphere	ATG4C	ENSG00000125703	T	0.283907	1.2085e-05	6.62493e-14
1:62950858:C:T	1	62950858	GTEx/v8	Brain_Cerebellum	ATG4C	ENSG00000125703	T	0.26911	1.6506e-06	9.82022e-10
1:62954971:C:T	1	62954971	BIOSQTL	BIOS_eQTL_geneLevel	DOCK7	ENSG00000116641	T	-18.6002	3.20111e-77	0
1:62954971:C:T	1	62954971	BIOSQTL	BIOS_eQTL_geneLevel	USP1	ENSG00000162607	T	-4.09096	4.29517e-05	0.025482
1:62954971:C:T	1	62954971	GTEx/v8	Brain_Cerebellar_Hemisphere	DOCK7	ENSG00000116641	C	0.300645	5.41578e-05	0.0307059
1:62954971:C:T	1	62954971	GTEx/v8	Brain_Cerebellar_Hemisphere	ATG4C	ENSG00000125703	C	-0.286244	1.17308e-05	6.62493e-14
1:62954971:C:T	1	62954971	GTEx/v8	Brain_Cerebellum	ATG4C	ENSG00000125703	C	-0.280286	8.09404e-07	9.82022e-10
1:62955862:C:T	1	62955862	BIOSQTL	BIOS_eQTL_geneLevel	DOCK7	ENSG00000116641	C	-18.6045	2.94884e-77	0
1:62955862:C:T	1	62955862	BIOSQTL	BIOS_eQTL_geneLevel	USP1	ENSG00000162607	C	-4.09096	4.29517e-05	0.025482
1:62955862:C:T	1	62955862	GTEx/v8	Brain_Cerebellar_Hemisphere	DOCK7	ENSG00000116641	T	0.300645	5.41578e-05	0.0307059
1:62955862:C:T	1	62955862	GTEx/v8	Brain_Cerebellar_Hemisphere	ATG4C	ENSG00000125703	T	-0.286244	1.17308e-05	6.62493e-14
1:62955862:C:T	1	62955862	GTEx/v8	Brain_Cerebellum	ATG4C	ENSG00000125703	T	-0.280286	8.09404e-07	9.82022e-10
1:62957030:A:G	1	62957030	BIOSQTL	BIOS_eQTL_geneLevel	DOCK7	ENSG00000116641	A	-18.6206	2.17934e-77	0
1:62957030:A:G	1	62957030	BIOSQTL	BIOS_eQTL_geneLevel	USP1	ENSG00000162607	A	-4.09096	4.29517e-05	0.025482
1:62957030:A:G	1	62957030	GTEx/v8	Brain_Cerebellar_Hemisphere	DOCK7	ENSG00000116641	A	-0.309114	3.16767e-05	0.0307059
1:62957030:A:G	1	62957030	GTEx/v8	Brain_Cerebellar_Hemisphere	ATG4C	ENSG00000125703	A	0.271187	3.48719e-05	6.62493e-14
1:62957030:A:G	1	62957030	GTEx/v8	Brain_Cerebellum	ATG4C	ENSG00000125703	A	0.230244	5.01825e-05	9.82022e-10
1:63153953:C:T	1	63153953	BIOSQTL	BIOS_eQTL_geneLevel	DOCK7	ENSG00000116641	T	-17.0919	1.70234e-65	0
1:63155349:A:G	1	63155349	BIOSQTL	BIOS_eQTL_geneLevel	DOCK7	ENSG00000116641	A	-17.7698	1.21122e-70	0
1:63155349:A:G	1	63155349	BIOSQTL	BIOS_eQTL_geneLevel	USP1	ENSG00000162607	A	-4.84664	1.25469e-06	0.00106233
1:63155349:A:G	1	63155349	GTEx/v8	Brain_Cerebellum	ATG4C	ENSG00000125703	A	0.244485	4.60066e-05	9.82022e-10
1:63156043:A:G	1	63156043	BIOSQTL	BIOS_eQTL_geneLevel	DOCK7	ENSG00000116641	A	-17.6976	4.37561e-70	0
1:63156043:A:G	1	63156043	BIOSQTL	BIOS_eQTL_geneLevel	USP1	ENSG00000162607	A	-4.82024	1.43271e-06	0.00118844
1:63156043:A:G	1	63156043	GTEx/v8	Brain_Cerebellar_Hemisphere	ATG4C	ENSG00000125703	G	-0.283943	3.61596e-05	6.62493e-14
1:63156043:A:G	1	63156043	GTEx/v8	Brain_Cerebellum	ATG4C	ENSG00000125703	G	-0.295872	9.45353e-07	9.82022e-10
1:63156098:C:T	1	63156098	BIOSQTL	BIOS_eQTL_geneLevel	DOCK7	ENSG00000116641	T	-17.5319	8.16464e-69	0
1:63156098:C:T	1	63156098	BIOSQTL	BIOS_eQTL_geneLevel	USP1	ENSG00000162607	T	-4.48046	7.44335e-06	0.00511361
1:63156098:C:T	1	63156098	GTEx/v8	Brain_Cerebellar_Hemisphere	ATG4C	ENSG00000125703	C	-0.272797	5.97342e-05	6.62493e-14
1:63156098:C:T	1	63156098	GTEx/v8	Brain_Cerebellum	ATG4C	ENSG00000125703	C	-0.264861	1.40888e-05	9.82022e-10
1:63159212:T:TA	1	63159212	GTEx/v8	Brain_Cerebellar_Hemisphere	ATG4C	ENSG00000125703	T	-0.281998	3.24889e-05	6.62493e-14
1:63159212:T:TA	1	63159212	GTEx/v8	Brain_Cerebellum	ATG4C	ENSG00000125703	T	-0.263818	1.00826e-05	9.82022e-10
1:63160282:C:T	1	63160282	BIOSQTL	BIOS_eQTL_geneLevel	DOCK7	ENSG00000116641	T	-17.7537	1.61077e-70	0
1:63160282:C:T	1	63160282	GTEx/v8	Brain_Cerebellar_Hemisphere	ATG4C	ENSG00000125703	T	0.281004	5.4738e-05	6.62493e-14
1:63160282:C:T	1	63160282	GTEx/v8	Brain_Cerebellum	ATG4C	ENSG00000125703	T	0.248198	2.7767e-05	9.82022e-10
1:63161173:A:T	1	63161173	BIOSQTL	BIOS_eQTL_geneLevel	DOCK7	ENSG00000116641	A	-17.5558	5.35161e-69	0
1:63161173:A:T	1	63161173	GTEx/v8	Brain_Cerebellar_Hemisphere	ATG4C	ENSG00000125703	T	-0.281998	3.24889e-05	6.62493e-14
1:63161173:A:T	1	63161173	GTEx/v8	Brain_Cerebellum	ATG4C	ENSG00000125703	T	-0.263818	1.00826e-05	9.82022e-10
1:63163073:C:T	1	63163073	BIOSQTL	BIOS_eQTL_geneLevel	DOCK7	ENSG00000116641	C	-17.7376	2.14921e-70	0
1:63163073:C:T	1	63163073	GTEx/v8	Brain_Cerebellar_Hemisphere	ATG4C	ENSG00000125703	C	0.281004	5.4738e-05	6.62493e-14
1:63163073:C:T	1	63163073	GTEx/v8	Brain_Cerebellum	ATG4C	ENSG00000125703	C	0.248198	2.7767e-05	9.82022e-10
1:63165761:A:G	1	63165761	BIOSQTL	BIOS_eQTL_geneLevel	DOCK7	ENSG00000116641	A	13.0396	7.30295e-39	0
1:63165761:A:G	1	63165761	GTEx/v8	Brain_Cerebellar_Hemisphere	ATG4C	ENSG00000125703	A	-0.281998	3.24889e-05	6.62493e-14
1:63165761:A:G	1	63165761	GTEx/v8	Brain_Cerebellum	ATG4C	ENSG00000125703	A	-0.263818	1.00826e-05	9.82022e-10
1:63167984:A:C	1	63167984	BIOSQTL	BIOS_eQTL_geneLevel	DOCK7	ENSG00000116641	C	-17.5463	6.33717e-69	0
1:63167984:A:C	1	63167984	GTEx/v8	Brain_Cerebellar_Hemisphere	ATG4C	ENSG00000125703	A	-0.285739	2.51269e-05	6.62493e-14
1:63167984:A:C	1	63167984	GTEx/v8	Brain_Cerebellum	ATG4C	ENSG00000125703	A	-0.261195	1.54703e-05	9.82022e-10
1:63169866:C:T	1	63169866	BIOSQTL	BIOS_eQTL_geneLevel	DOCK7	ENSG00000116641	T	-17.6217	1.67587e-69	0
1:63169866:C:T	1	63169866	GTEx/v8	Brain_Cerebellar_Hemisphere	ATG4C	ENSG00000125703	C	-0.281998	3.24889e-05	6.62493e-14
1:63169866:C:T	1	63169866	GTEx/v8	Brain_Cerebellum	ATG4C	ENSG00000125703	C	-0.263818	1.00826e-05	9.82022e-10
1:63171063:C:T	1	63171063	BIOSQTL	BIOS_eQTL_geneLevel	DOCK7	ENSG00000116641	C	-17.5008	1.40776e-68	0
1:63171063:C:T	1	63171063	GTEx/v8	Brain_Cerebellar_Hemisphere	ATG4C	ENSG00000125703	T	-0.281998	3.24889e-05	6.62493e-14
1:63171063:C:T	1	63171063	GTEx/v8	Brain_Cerebellum	ATG4C	ENSG00000125703	T	-0.263818	1.00826e-05	9.82022e-10
1:63171199:C:T	1	63171199	BIOSQTL	BIOS_eQTL_geneLevel	DOCK7	ENSG00000116641	C	-17.5008	1.40776e-68	0
1:63171199:C:T	1	63171199	GTEx/v8	Brain_Cerebellar_Hemisphere	ATG4C	ENSG00000125703	T	-0.281998	3.24889e-05	6.62493e-14
1:63171199:C:T	1	63171199	GTEx/v8	Brain_Cerebellum	ATG4C	ENSG00000125703	T	-0.263818	1.00826e-05	9.82022e-10
1:63173284:C:T	1	63173284	BIOSQTL	BIOS_eQTL_geneLevel	DOCK7	ENSG00000116641	C	-17.4847	1.87068e-68	0
1:63173284:C:T	1	63173284	GTEx/v8	Brain_Cerebellar_Hemisphere	ATG4C	ENSG00000125703	T	-0.281998	3.24889e-05	6.62493e-14
1:63173284:C:T	1	63173284	GTEx/v8	Brain_Cerebellum	ATG4C	ENSG00000125703	T	-0.263818	1.00826e-05	9.82022e-10
1:63173918:C:T	1	63173918	BIOSQTL	BIOS_eQTL_geneLevel	DOCK7	ENSG00000116641	T	-17.7376	2.14921e-70	0
1:63173918:C:T	1	63173918	GTEx/v8	Brain_Cerebellar_Hemisphere	ATG4C	ENSG00000125703	T	0.281485	5.47205e-05	6.62493e-14
1:63173918:C:T	1	63173918	GTEx/v8	Brain_Cerebellum	ATG4C	ENSG00000125703	T	0.244898	3.45534e-05	9.82022e-10
1:63176083:A:T	1	63176083	BIOSQTL	BIOS_eQTL_geneLevel	DOCK7	ENSG00000116641	T	-17.7225	2.80637e-70	0
1:63176083:A:T	1	63176083	GTEx/v8	Brain_Cerebellar_Hemisphere	ATG4C	ENSG00000125703	T	0.281004	5.4738e-05	6.62493e-14
1:63176083:A:T	1	63176083	GTEx/v8	Brain_Cerebellum	ATG4C	ENSG00000125703	T	0.248198	2.7767e-05	9.82022e-10
1:63177365:C:T	1	63177365	BIOSQTL	BIOS_eQTL_geneLevel	DOCK7	ENSG00000116641	C	-17.4847	1.87068e-68	0
1:63177365:C:T	1	63177365	GTEx/v8	Brain_Cerebellar_Hemisphere	ATG4C	ENSG00000125703	T	-0.281998	3.24889e-05	6.62493e-14
1:63177365:C:T	1	63177365	GTEx/v8	Brain_Cerebellum	ATG4C	ENSG00000125703	T	-0.263818	1.00826e-05	9.82022e-10
1:63177696:A:C	1	63177696	BIOSQTL	BIOS_eQTL_geneLevel	DOCK7	ENSG00000116641	C	-17.7225	2.80637e-70	0
1:63177696:A:C	1	63177696	GTEx/v8	Brain_Cerebellar_Hemisphere	ATG4C	ENSG00000125703	C	0.281004	5.4738e-05	6.62493e-14
1:63177696:A:C	1	63177696	GTEx/v8	Brain_Cerebellum	ATG4C	ENSG00000125703	C	0.248198	2.7767e-05	9.82022e-10
1:63179138:C:T	1	63179138	BIOSQTL	BIOS_eQTL_geneLevel	DOCK7	ENSG00000116641	C	-17.5005	1.41768e-68	0
1:63179138:C:T	1	63179138	GTEx/v8	Brain_Cerebellar_Hemisphere	ATG4C	ENSG00000125703	T	-0.281998	3.24889e-05	6.62493e-14
1:63179138:C:T	1	63179138	GTEx/v8	Brain_Cerebellum	ATG4C	ENSG00000125703	T	-0.263818	1.00826e-05	9.82022e-10
1:63179212:A:G	1	63179212	BIOSQTL	BIOS_eQTL_geneLevel	DOCK7	ENSG00000116641	G	-17.5005	1.41768e-68	0
1:63179212:A:G	1	63179212	GTEx/v8	Brain_Cerebellar_Hemisphere	ATG4C	ENSG00000125703	A	-0.281998	3.24889e-05	6.62493e-14
1:63179212:A:G	1	63179212	GTEx/v8	Brain_Cerebellum	ATG4C	ENSG00000125703	A	-0.263818	1.00826e-05	9.82022e-10
1:63182135:C:T	1	63182135	BIOSQTL	BIOS_eQTL_geneLevel	DOCK7	ENSG00000116641	C	-17.4917	1.65448e-68	0
1:63182135:C:T	1	63182135	GTEx/v8	Brain_Cerebellar_Hemisphere	ATG4C	ENSG00000125703	T	-0.273074	6.39933e-05	6.62493e-14
1:63182135:C:T	1	63182135	GTEx/v8	Brain_Cerebellum	ATG4C	ENSG00000125703	T	-0.263661	1.07822e-05	9.82022e-10
1:63185969:C:T	1	63185969	BIOSQTL	BIOS_eQTL_geneLevel	DOCK7	ENSG00000116641	T	-14.565	4.68985e-48	0
1:63185969:C:T	1	63185969	BIOSQTL	BIOS_eQTL_geneLevel	ATG4C	ENSG00000125703	T	-4.67262	2.97121e-06	0.00224736
1:63185969:C:T	1	63185969	GTEx/v8	Brain_Cerebellum	ATG4C	ENSG00000125703	C	-0.252778	1.45637e-05	9.82022e-10
1:63191577:A:C	1	63191577	BIOSQTL	BIOS_eQTL_geneLevel	DOCK7	ENSG00000116641	C	-14.5298	7.82204e-48	0
1:63191577:A:C	1	63191577	BIOSQTL	BIOS_eQTL_geneLevel	ATG4C	ENSG00000125703	C	-4.65484	3.23981e-06	0.0024278
1:63191577:A:C	1	63191577	GTEx/v8	Brain_Cerebellum	ATG4C	ENSG00000125703	A	-0.259135	7.73364e-06	9.82022e-10
1:63195692:C:T	1	63195692	BIOSQTL	BIOS_eQTL_geneLevel	DOCK7	ENSG00000116641	C	-14.5298	7.82204e-48	0
1:63195692:C:T	1	63195692	BIOSQTL	BIOS_eQTL_geneLevel	ATG4C	ENSG00000125703	C	-4.65484	3.23981e-06	0.0024278
1:63195692:C:T	1	63195692	GTEx/v8	Brain_Cerebellum	ATG4C	ENSG00000125703	T	-0.259135	7.73364e-06	9.82022e-10
1:63199347:T:TG	1	63199347	GTEx/v8	Brain_Cerebellum	ATG4C	ENSG00000125703	T	-0.259135	7.73364e-06	9.82022e-10
1:63199350:A:T	1	63199350	GTEx/v8	Brain_Cerebellum	ATG4C	ENSG00000125703	T	-0.259135	7.73364e-06	9.82022e-10
1:63199352:G:T	1	63199352	GTEx/v8	Brain_Cerebellum	ATG4C	ENSG00000125703	G	-0.259135	7.73364e-06	9.82022e-10
1:63199936:G:T	1	63199936	BIOSQTL	BIOS_eQTL_geneLevel	DOCK7	ENSG00000116641	G	-14.5743	4.08698e-48	0
1:63199936:G:T	1	63199936	BIOSQTL	BIOS_eQTL_geneLevel	ATG4C	ENSG00000125703	G	-4.7144	2.42424e-06	0.00185166
1:63199936:G:T	1	63199936	GTEx/v8	Brain_Cerebellum	ATG4C	ENSG00000125703	T	-0.259135	7.73364e-06	9.82022e-10
