# Supplementary material for: Genome-wide analyses of individual differences in quantitatively assessed reading- and language-related skills in up to 34,000 people
Source: Proc Natl Acad Sci U S A. 2022 Aug 23;119(35):e2202764119. doi: 10.1073/pnas.2202764119 (PMC9436320; doi:10.1073/pnas.2202764119)
Supplement: Supplementary File [file pnas.2202764119.sd07.xlsx]

## Sheet: Dataset S7
Dataset S7: Top association results
SNPs associated with any of the GenLang traits with p<1x10-6 and a total sample size > 5000. For nonword repetition, the results of the random effects meta-analysis are reported.
SNPs significant after correction for multiple testing (p<2.33 x 10-8) are marked in bold
Trait	rsID	Chr	Position (bp)	Allele1 (effect allele)	Allele2	Frequency Allele1	Effect	SE	P-value	Heterogeneity p-value	Total sample size
Word reading	rs11208009	1	63195692	T	C	0.5771	0.0475	0.0083	1.098e-08	0.5969	33959
Word reading	rs4915853	1	63191577	A	C	0.5769	0.0473	0.0083	1.188e-08	0.6112	33959
Word reading	rs6679002	1	63199936	T	G	0.5769	0.0473	0.0083	1.29e-08	0.576	33959
Word reading	rs6661669	1	63185969	T	C	0.4217	-0.0471	0.0083	1.341e-08	0.5146	33959
Phoneme Awareness	rs9975974	21	38981922	A	G	0.4436	0.0659	0.0125	1.446e-07	0.9208	13633
Spelling	rs12355039	10	72984696	T	C	0.0859	-0.112	0.0213	1.45e-07	0.4857	17448
Phoneme Awareness	rs2835826	21	38971126	C	G	0.504	0.0647	0.0124	1.691e-07	0.8403	13633
Phoneme Awareness	rs13047608	21	38971068	T	C	0.5039	0.0646	0.0124	1.777e-07	0.8361	13633
Phoneme Awareness	rs7279695	21	38971410	A	G	0.5039	0.0646	0.0124	1.828e-07	0.8396	13633
Word reading	rs1338549	6	98312143	T	G	0.4468	0.0424	0.0082	1.95e-07	0.219	33953
Phoneme Awareness	rs858000	21	38972390	T	C	0.4958	-0.0639	0.0123	2.195e-07	0.8317	13633
Word reading	rs1781221	1	63006842	A	C	0.402	-0.0443	0.0086	2.206e-07	0.4675	33921
Phoneme Awareness	rs9979022	21	38982827	A	G	0.4435	0.065	0.0125	2.211e-07	0.9359	13633
Performance IQ	rs494015	18	9918025	C	G	0.5997	0.0563	0.0109	2.224e-07	0.01673	18707
Phoneme Awareness	rs4816566	21	38971715	A	G	0.4959	-0.0638	0.0123	2.279e-07	0.8305	13633
Word reading	rs7547965	1	62926371	A	G	0.6477	0.0434	0.0084	2.498e-07	0.4238	33953
Word reading	rs1168002	1	62934308	A	G	0.3798	-0.0436	0.0085	2.579e-07	0.5915	33956
Performance IQ	rs4798889	18	9913930	A	C	0.3972	-0.0561	0.0109	2.785e-07	0.01246	18697
Word reading	rs11207972	1	62930224	A	G	0.6206	0.0435	0.0085	2.839e-07	0.524	33956
Word reading	rs11207970	1	62915473	T	C	0.3354	-0.0439	0.0086	2.873e-07	0.7163	33954
Word reading	rs1177541	1	62929892	A	G	0.6206	0.0435	0.0085	2.887e-07	0.527	33956
Nonword reading	rs76551189	8	58727013	A	G	0.0297	0.2158	0.0421	3.03e-07	0.4422	16245
Performance IQ	rs636407	18	9922512	T	C	0.5986	0.0554	0.0108	3.047e-07	0.02513	18707
Word reading	rs1305520	1	62926057	A	T	0.3792	-0.0434	0.0085	3.071e-07	0.5373	33953
Performance IQ	rs1231581	18	9915379	C	G	0.401	-0.0557	0.0109	3.085e-07	0.02909	18707
Word reading	rs1168001	1	62933758	A	G	0.6205	0.0432	0.0085	3.272e-07	0.574	33956
Word reading	rs597470	1	62917796	T	G	0.6458	0.0431	0.0084	3.285e-07	0.6101	33953
Word reading	rs1168009	1	62943954	A	G	0.6209	0.0432	0.0085	3.343e-07	0.5677	33959
Word reading	rs10889331	1	62943007	T	G	0.6207	0.0431	0.0085	3.407e-07	0.5522	33959
Word reading	rs1168010	1	62943979	A	G	0.6209	0.0431	0.0085	3.489e-07	0.5558	33959
Spelling	rs6067007	20	47821029	A	G	0.3785	-0.0569	0.0112	3.538e-07	0.6315	18512
Word reading	rs1167998	1	62931632	A	C	0.6211	0.043	0.0085	3.561e-07	0.546	33956
Phoneme Awareness	rs857998	21	38972903	C	G	0.5065	0.0628	0.0123	3.68e-07	0.8375	13633
Word reading	rs10889332	1	62950858	T	C	0.3547	-0.0419	0.0083	3.764e-07	0.4413	33956
Phoneme Awareness	rs857999	21	38972560	A	G	0.5064	0.0626	0.0123	3.929e-07	0.8356	13633
Word reading	rs1168003	1	62934846	A	G	0.6206	0.0429	0.0085	3.938e-07	0.5379	33956
Word reading	rs9988450	1	62924448	T	C	0.3469	-0.0427	0.0084	3.961e-07	0.473	33953
Nonword reading	rs11877923	18	38907511	A	C	0.1743	0.0728	0.0144	3.971e-07	0.8594	17964
Word reading	rs12023489	1	62923858	A	G	0.3465	-0.0427	0.0084	4.028e-07	0.4598	33953
Word reading	rs583609	1	62916796	T	C	0.6465	0.0428	0.0085	4.038e-07	0.5454	33953
Phoneme Awareness	rs6125596	20	47837621	A	C	0.5339	-0.063	0.0124	4.072e-07	0.3318	13633
Word reading	rs998403	1	62928549	A	G	0.336	-0.0432	0.0085	4.205e-07	0.7145	33954
Word reading	rs659656	1	62912120	C	G	0.6464	0.0428	0.0085	4.205e-07	0.6085	33951
Phoneme Awareness	rs2273146	20	47839653	T	C	0.5339	-0.0629	0.0124	4.279e-07	0.3291	13633
Word reading	rs597078	1	62917857	A	G	0.3542	-0.0427	0.0084	4.292e-07	0.5734	33953
Phoneme Awareness	rs6125597	20	47840772	T	C	0.4661	0.0629	0.0124	4.328e-07	0.3284	13633
Nonword repetition	rs79572827	16	84319666	T	G	0.1	0.104467	0.0206718	4.336e-07	0.6914	13988
Word reading	rs783291	1	62914978	A	G	0.3532	-0.0427	0.0085	4.471e-07	0.5554	33951
Phoneme Awareness	rs765166	21	38973736	A	G	0.4937	-0.0623	0.0123	4.481e-07	0.8565	13633
Word reading	rs150270335	17	29746618	C	G	0.0315	0.1546	0.0306	4.491e-07	0.8458	21780
Nonword reading	rs16974379	18	38906377	A	C	0.1742	0.0817	0.0162	4.721e-07	0.8559	14248
Word reading	rs636497	1	62920029	A	G	0.646	0.0425	0.0084	4.761e-07	0.572	33953
Word reading	rs6587976	1	62945631	T	C	0.347	-0.0423	0.0084	4.809e-07	0.4811	33956
Word reading	rs11207974	1	62949960	T	C	0.6529	0.0423	0.0084	4.889e-07	0.4907	33956
Nonword repetition	rs59462958	14	96098192	T	C	0.0559	0.136516	0.0271494	4.948e-07	0.8341	14035
Word reading	rs624660	1	62920388	A	C	0.3537	-0.0425	0.0084	4.953e-07	0.5638	33953
Nonword reading	rs16974401	18	38911042	A	G	0.1744	0.0722	0.0144	4.979e-07	0.8656	17974
Word reading	rs1167996	1	62927797	T	G	0.3756	-0.0427	0.0085	4.987e-07	0.5364	33953
Phoneme Awareness	rs928723	21	38970666	A	C	0.4756	0.0623	0.0124	5.279e-07	0.8458	13633
Word reading	rs9370893	6	16418562	T	C	0.2772	0.0445	0.0089	5.315e-07	0.4799	33939
Phoneme Awareness	rs2426109	20	47662627	C	G	0.5835	0.0626	0.0125	5.369e-07	0.4285	13633
Word reading	rs597076	1	62917865	A	T	0.3538	-0.0423	0.0084	5.377e-07	0.5559	33953
Word reading	rs630144	1	62918864	A	G	0.6462	0.0423	0.0084	5.396e-07	0.5606	33953
Nonword reading	rs4656859	1	159914924	A	G	0.1235	-0.0835	0.0167	5.448e-07	0.3378	17967
Nonword reading	rs68093531	1	159924568	A	C	0.1247	-0.0826	0.0165	5.542e-07	0.3234	17973
Nonword reading	rs58999833	1	159917110	A	G	0.1252	-0.0829	0.0166	5.578e-07	0.2357	17967
Nonword reading	rs58843487	18	38938164	A	T	0.1742	0.0717	0.0143	5.597e-07	0.7828	17981
Nonword reading	rs11876215	18	38940540	T	G	0.1741	0.0717	0.0143	5.639e-07	0.7851	17981
Phoneme Awareness	rs1079661	20	47850614	A	T	0.4669	0.0621	0.0124	5.807e-07	0.3093	13633
Word reading	rs634341	1	62921422	T	C	0.6462	0.0422	0.0084	5.811e-07	0.5264	33953
Spelling	rs6012570	20	47568658	A	G	0.6188	0.0557	0.0111	5.822e-07	0.571	18509
Word reading	rs1168040	1	62960575	T	C	0.3628	-0.0431	0.0086	5.9e-07	0.4135	33954
Nonword reading	rs1422268	5	176929130	T	C	0.9124	-0.1308	0.0262	6.046e-07	0.415	11639
Nonword reading	rs8083767	18	38930208	T	G	0.8252	-0.0714	0.0143	6.081e-07	0.7533	17984
Nonword reading	rs8088801	18	38933321	A	C	0.8252	-0.0714	0.0143	6.116e-07	0.7534	17981
Phoneme Awareness	rs6125603	20	47878374	A	G	0.5365	-0.0617	0.0124	6.187e-07	0.3324	13633
Word reading	rs1690761	1	62955862	T	C	0.6251	0.0423	0.0085	6.223e-07	0.5908	33956
Word reading	rs6686331	1	63182135	T	C	0.6285	0.0427	0.0086	6.229e-07	0.3557	33943
Word reading	rs12090886	1	62981440	A	G	0.6196	0.0422	0.0085	6.286e-07	0.4367	33959
Word reading	rs6682423	1	63171063	T	C	0.6294	0.0427	0.0086	6.35e-07	0.3886	33947
Word reading	rs6666816	1	63171199	T	C	0.6294	0.0426	0.0086	6.399e-07	0.3869	33947
Word reading	rs880694	1	63173284	T	C	0.6295	0.0426	0.0086	6.515e-07	0.3854	33947
Word reading	rs2489835	1	62954971	T	C	0.3751	-0.0421	0.0085	6.666e-07	0.5878	33956
Phoneme Awareness	rs7843839	8	5609059	A	G	0.6985	0.0669	0.0135	6.759e-07	0.5951	13633
Nonword reading	rs7239092	18	38897862	T	C	0.8204	-0.0707	0.0143	6.887e-07	0.8742	17960
Word reading	rs4350231	1	62922660	A	G	0.3361	-0.0425	0.0086	6.93e-07	0.664	33954
Word reading	rs1906252	6	98550289	A	C	0.4507	0.0399	0.008	6.958e-07	0.7011	33949
Word reading	rs7555577	1	63034363	A	C	0.3687	-0.0423	0.0085	6.981e-07	0.4322	33956
Phoneme Awareness	rs6066968	20	47727341	A	G	0.5835	0.0619	0.0125	7.067e-07	0.464	13633
Word reading	rs9787151	1	63179138	T	C	0.6298	0.0424	0.0086	7.102e-07	0.3394	33947
Word reading	rs1007205	1	62936912	T	C	0.3752	-0.042	0.0085	7.122e-07	0.5419	33956
Spelling	rs4924549	15	41799711	T	C	0.1455	-0.0792	0.016	7.142e-07	0.412	18496
Phoneme Awareness	rs6067034	20	47900164	A	G	0.5332	-0.0616	0.0124	7.143e-07	0.303	13633
Word reading	rs9787156	1	63179212	A	G	0.6289	0.0425	0.0086	7.216e-07	0.3362	33947
Word reading	rs4409689	1	63177365	T	C	0.6298	0.0424	0.0086	7.222e-07	0.3659	33947
Phoneme Awareness	rs2064853	20	47675176	A	T	0.5833	0.0619	0.0125	7.236e-07	0.4499	13633
Word reading	rs1183260	1	62945418	A	G	0.3753	-0.042	0.0085	7.3e-07	0.5608	33956
Phoneme Awareness	rs6125552	20	47724325	C	G	0.584	0.0618	0.0125	7.371e-07	0.4444	13633
Phoneme Awareness	rs35298920	20	47818567	T	C	0.4089	-0.0624	0.0126	7.371e-07	0.5625	13633
Spelling	rs75569123	4	80362805	A	G	0.9323	-0.1122	0.0227	7.42e-07	0.644	17881
Phoneme Awareness	rs111386480	20	47815944	T	C	0.591	0.0624	0.0126	7.423e-07	0.5645	13633
Phoneme Awareness	rs2252259	20	47662823	T	G	0.4167	-0.0618	0.0125	7.462e-07	0.4529	13633
Phoneme Awareness	rs6125543	20	47714214	T	C	0.5833	0.0617	0.0125	7.583e-07	0.4506	13633
Word reading	rs1305521	1	62949034	A	G	0.3752	-0.0419	0.0085	7.62e-07	0.559	33956
Word reading	rs1690755	1	62980161	A	G	0.3805	-0.0419	0.0085	7.624e-07	0.4443	33959
Phoneme Awareness	rs6063354	20	47719949	T	C	0.5836	0.0617	0.0125	7.659e-07	0.4558	13633
Phoneme Awareness	rs11696870	20	47725607	A	G	0.5839	0.0617	0.0125	7.738e-07	0.4735	13633
Phoneme Awareness	rs6067025	20	47854020	T	C	0.4669	0.0614	0.0124	7.743e-07	0.2978	13633
Phoneme Awareness	rs6125551	20	47720386	C	G	0.4164	-0.0617	0.0125	7.746e-07	0.4576	13633
Phoneme Awareness	rs6063353	20	47719810	A	G	0.4164	-0.0617	0.0125	7.767e-07	0.4576	13633
Phoneme Awareness	rs2426106	20	47639464	C	G	0.5835	0.0617	0.0125	7.783e-07	0.4698	13633
Phoneme Awareness	rs67654540	20	47721759	T	C	0.5841	0.0616	0.0125	7.811e-07	0.4568	13633
Phoneme Awareness	rs6063355	20	47726129	T	C	0.5839	0.0616	0.0125	7.852e-07	0.4741	13633
Word reading	rs9374896	6	98310484	T	C	0.4297	0.0407	0.0082	7.876e-07	0.1836	33953
Phoneme Awareness	rs6067046	20	47924446	A	G	0.5353	-0.0616	0.0125	7.887e-07	0.2396	13633
Phoneme Awareness	rs6063352	20	47718594	T	C	0.5836	0.0616	0.0125	8.035e-07	0.4665	13633
Phoneme Awareness	rs6063348	20	47646321	C	G	0.4161	-0.0616	0.0125	8.048e-07	0.4814	13633
Phoneme Awareness	rs3091866	20	47648353	A	G	0.4166	-0.0616	0.0125	8.05e-07	0.4624	13633
Phoneme Awareness	rs755587	20	47720957	T	C	0.5838	0.0616	0.0125	8.134e-07	0.455	13633
Phoneme Awareness	rs911411	20	47718431	C	G	0.5836	0.0615	0.0125	8.148e-07	0.4664	13633
Phoneme Awareness	rs3092720	20	47640466	C	G	0.4171	-0.0615	0.0125	8.151e-07	0.467	13633
Word reading	rs1168031	1	62967987	T	C	0.6217	0.0417	0.0085	8.264e-07	0.4602	33959
Word reading	rs1168032	1	62967747	A	G	0.3783	-0.0417	0.0085	8.276e-07	0.4601	33959
Word reading	rs10889337	1	62980607	A	G	0.3528	-0.0415	0.0084	8.282e-07	0.3415	33959
Phoneme Awareness	rs34778847	20	47737958	A	C	0.5844	0.0615	0.0125	8.319e-07	0.4995	13633
Phoneme Awareness	rs145896537	X	73462108	A	G	0.9772	0.2332	0.0473	8.352e-07	0.3747	8368
Nonword reading	rs9675507	18	38954436	T	C	0.1728	0.0706	0.0143	8.393e-07	0.8599	17981
Nonword reading	rs1845925	18	38952375	T	C	0.8167	-0.0697	0.0141	8.436e-07	0.9233	17981
Phoneme Awareness	rs2038509	20	47808070	A	G	0.4088	-0.062	0.0126	8.497e-07	0.5232	13633
Phoneme Awareness	rs1043361	20	47731158	T	C	0.5907	0.0619	0.0126	8.508e-07	0.5378	13633
Phoneme Awareness	rs7265500	20	47667056	T	C	0.416	-0.0615	0.0125	8.521e-07	0.475	13633
Spelling	rs4951642	1	210997309	T	G	0.6757	0.0653	0.0133	8.573e-07	0.8105	15632
Phoneme Awareness	rs6125611	20	47904734	T	G	0.5329	-0.0612	0.0124	8.607e-07	0.2971	13633
Word reading	rs1002687	1	62963737	A	G	0.6213	0.0417	0.0085	8.652e-07	0.4593	33959
Phoneme Awareness	rs6067048	20	47926561	A	T	0.4639	0.0614	0.0125	8.658e-07	0.2356	13633
Performance IQ	rs77543709	12	27016294	T	C	0.0262	-0.1858	0.0378	8.71e-07	0.4825	16171
Word reading	rs1168034	1	62963914	C	G	0.6211	0.0417	0.0085	8.712e-07	0.4617	33959
Nonword reading	rs34085456	18	38925183	A	T	0.8272	-0.0708	0.0144	8.72e-07	0.7294	17984
Phoneme Awareness	rs6122781	20	47903826	T	G	0.4668	0.0611	0.0124	8.837e-07	0.3025	13633
Word reading	rs1168030	1	62968491	T	C	0.6216	0.0416	0.0085	8.844e-07	0.4477	33959
Phoneme Awareness	rs755589	20	47721385	A	G	0.4084	-0.0618	0.0126	8.918e-07	0.5342	13633
Nonword reading	rs13231886	7	44814172	A	G	0.3956	0.0546	0.0111	8.923e-07	0.8415	17974
Word reading	rs9401593	6	98549801	A	C	0.5491	-0.0395	0.0081	9.033e-07	0.7384	33949
Nonword reading	rs181522523	9	109527740	T	C	0.0226	-0.2071	0.0422	9.081e-07	0.2434	14763
Phoneme Awareness	rs71351958	20	47714370	T	C	0.5834	0.0613	0.0125	9.101e-07	0.446	13633
Word reading	rs10158897	1	62912919	T	C	0.3323	-0.0423	0.0086	9.101e-07	0.6895	33954
Phoneme Awareness	rs6125610	20	47904298	T	C	0.5332	-0.061	0.0124	9.156e-07	0.3082	13633
Phoneme Awareness	rs11696929	20	47658351	T	C	0.416	-0.0613	0.0125	9.172e-07	0.477	13633
Phoneme Awareness	rs730543	20	47635715	A	G	0.5824	0.0612	0.0125	9.179e-07	0.45	13633
Word reading	rs1168029	1	62969402	A	G	0.6217	0.0416	0.0085	9.202e-07	0.4518	33959
Word reading	rs9320747	6	98310291	T	G	0.5703	-0.0404	0.0082	9.238e-07	0.1892	33953
Word reading	rs12239736	1	63085997	A	T	0.335	-0.0426	0.0087	9.247e-07	0.7064	33958
Word reading	rs1184865	1	62973795	A	G	0.3786	-0.0416	0.0085	9.255e-07	0.4474	33959
Word reading	rs9374897	6	98310571	A	G	0.4297	0.0404	0.0082	9.262e-07	0.1927	33953
Phoneme Awareness	rs6067027	20	47857067	A	C	0.533	-0.061	0.0124	9.294e-07	0.2912	13633
Word reading	rs1168028	1	62969431	A	G	0.6216	0.0415	0.0085	9.318e-07	0.4477	33959
Word reading	rs1933721	6	98313223	C	G	0.5702	-0.0404	0.0082	9.367e-07	0.1902	33953
Performance IQ	rs144997352	1	224812470	T	C	0.0142	0.2508	0.0512	9.493e-07	0.9974	15064
Phoneme Awareness	rs6125612	20	47906558	A	G	0.4668	0.0609	0.0124	9.727e-07	0.3048	13633
Phoneme Awareness	rs6063378	20	47866411	A	G	0.5331	-0.0608	0.0124	9.876e-07	0.2892	13633
Phoneme Awareness	rs13039993	20	47714291	A	G	0.5837	0.0611	0.0125	9.945e-07	0.4598	13633
