# Supplementary material for: Genome-wide analyses of individual differences in quantitatively assessed reading- and language-related skills in up to 34,000 people
Source: Proc Natl Acad Sci U S A. 2022 Aug 23;119(35):e2202764119. doi: 10.1073/pnas.2202764119 (PMC9436320; doi:10.1073/pnas.2202764119)
Supplement: Supplementary File [file pnas.2202764119.sd08.xlsx]

## Sheet: Dataset S8
Dataset S8: Genetic correlation between the reading- and language-related traits and IQ and education-related traits
Genetic correlations are estimated with LD score regression.
Significant correlations after correction for multiple testing are marked in bold. P-value for multiple testing correction is 0.05/18.28 independent tests=2.74 x 10-3
GenLang trait	Trait 2	rg (SE)	95% CI	z	Gencov (SD)	P-value	h2SNP (SE) trait 2
Word reading	Nonword reading	1.06 (0.042)	1.142 - 0.978	25.203	0.235 (-0.02)	3.6791e-140	0.256 (0.028)
Nonword reading	Word reading	1.06 (0.042)	1.142 - 0.978	25.203	0.235 (-0.02)	3.6791e-140	0.193 (0.021)
Word reading	Educational attainment	0.677 (0.036)	0.748 - 0.606	18.87	0.1 (-0.005)	2.0256e-79	0.112 (0.003)
Word reading	Full-scale IQ	0.772 (0.041)	0.852 - 0.692	18.726	0.152 (-0.008)	3.0225e-78	0.198 (0.007)
Spelling	Nonword reading	1.063 (0.066)	1.192 - 0.934	16.142	0.26 (-0.023)	1.2887e-58	0.257 (0.029)
Nonword reading	Spelling	1.063 (0.066)	1.192 - 0.934	16.142	0.26 (-0.023)	1.2887e-58	0.232 (0.03)
Spelling	Full-scale IQ	0.754 (0.051)	0.854 - 0.654	14.777	0.161 (-0.01)	2.0543e-49	0.199 (0.007)
Word reading	Spelling	0.975 (0.067)	1.106 - 0.844	14.508	0.208 (-0.018)	1.0842e-47	0.234 (0.031)
Spelling	Word reading	0.975 (0.067)	1.106 - 0.844	14.508	0.208 (-0.018)	1.0842e-47	0.194 (0.02)
Nonword reading	Full-scale IQ	0.594 (0.044)	0.68 - 0.508	13.61	0.135 (-0.01)	3.5039e-42	0.199 (0.007)
Spelling	Phoneme awareness	0.957 (0.072)	1.098 - 0.816	13.341	0.231 (-0.027)	1.3379e-40	0.249 (0.041)
Phoneme awareness	Spelling	0.957 (0.072)	1.098 - 0.816	13.341	0.231 (-0.027)	1.3379e-40	0.234 (0.031)
Phoneme awareness	Nonword reading	0.977 (0.076)	1.126 - 0.828	12.862	0.249 (-0.028)	7.3803e-38	0.258 (0.028)
Nonword reading	Phoneme awareness	0.977 (0.076)	1.126 - 0.828	12.862	0.249 (-0.028)	7.3803e-38	0.251 (0.041)
Spelling	Educational attainment	0.577 (0.045)	0.665 - 0.489	12.849	0.093 (-0.007)	8.7066e-38	0.112 (0.003)
Nonword reading	Educational attainment	0.539 (0.042)	0.621 - 0.457	12.815	0.092 (-0.007)	1.3466e-37	0.112 (0.003)
Phoneme awareness	Full-scale IQ	0.691 (0.055)	0.799 - 0.583	12.538	0.154 (-0.011)	4.6112e-36	0.199 (0.007)
Word reading	Phoneme awareness	0.979 (0.083)	1.142 - 0.816	11.848	0.215 (-0.021)	2.2009e-32	0.249 (0.041)
Phoneme awareness	Word reading	0.979 (0.083)	1.142 - 0.816	11.848	0.215 (-0.021)	2.2009e-32	0.193 (0.02)
Phoneme awareness	Educational attainment	0.538 (0.05)	0.636 - 0.44	10.764	0.09 (-0.007)	5.0755e-27	0.112 (0.003)
Word reading	Danish school grades factor 1 - overall school performance	0.813 (0.077)	0.964 - 0.662	10.572	0.188 (-0.018)	4.0373e-26	0.285 (0.026)
Spelling	Danish school grades factor 1 - overall school performance	0.631 (0.079)	0.786 - 0.476	8.043	0.166 (-0.02)	8.8036e-16	0.284 (0.026)
Nonword reading	Danish school grades factor 1 - overall school performance	0.56 (0.074)	0.705 - 0.415	7.619	0.154 (-0.02)	2.5615e-14	0.285 (0.026)
Phoneme awareness	Danish school grades factor 1 - overall school performance	0.539 (0.081)	0.698 - 0.38	6.7	0.147 (-0.024)	2.0897e-11	0.284 (0.026)
Nonword repetition	Educational attainment	0.573 (0.088)	0.745 - 0.401	6.477	0.07 (-0.007)	9.3732e-11	0.112 (0.003)
Nonword repetition	Full-scale IQ	0.523 (0.086)	0.692 - 0.354	6.071	0.084 (-0.009)	1.2708e-09	0.198 (0.007)
Word reading	Nonword repetition	0.705 (0.136)	0.972 - 0.438	5.198	0.115 (-0.02)	2.0158e-07	0.136 (0.04)
Nonword repetition	Word reading	0.705 (0.136)	0.972 - 0.438	5.198	0.115 (-0.02)	2.0158e-07	0.194 (0.02)
Word reading	GWAS by substraction - EA minus full-scale IQ	0.192 (0.042)	0.274 - 0.11	4.546	0.02 (-0.004)	5.4658e-06	0.058 (0.002)
Nonword reading	Danish school grades factor 2 - language better than math	0.405 (0.096)	0.593 - 0.217	4.206	0.076 (-0.017)	2.6005e-05	0.131 (0.021)
Spelling	Nonword repetition	0.611 (0.148)	0.901 - 0.321	4.124	0.108 (-0.025)	3.7172e-05	0.133 (0.04)
Nonword repetition	Spelling	0.611 (0.148)	0.901 - 0.321	4.124	0.108 (-0.025)	3.7172e-05	0.235 (0.031)
Phoneme awareness	Danish school grades factor 3 - oral exam better than written	-0.421 (0.103)	-0.219 - -0.623	-4.072	-0.084 (-0.02)	4.6636e-05	0.153 (0.02)
Nonword repetition	Danish school grades factor 1 - overall school performance	0.577 (0.142)	0.855 - 0.299	4.06	0.113 (-0.023)	4.9072e-05	0.284 (0.026)
Nonword repetition	Nonword reading	0.543 (0.136)	0.81 - 0.276	3.999	0.102 (-0.026)	6.3615e-05	0.257 (0.028)
Nonword reading	Nonword repetition	0.543 (0.136)	0.81 - 0.276	3.999	0.102 (-0.026)	6.3615e-05	0.137 (0.04)
Word reading	Performance IQ	0.323 (0.082)	0.484 - 0.162	3.953	0.06 (-0.017)	7.725e-05	0.182 (0.029)
Word reading	Danish school grades factor 2 - language better than math	0.365 (0.093)	0.547 - 0.183	3.927	0.057 (-0.015)	8.5948e-05	0.131 (0.021)
Nonword repetition	GWAS by substraction - EA minus full-scale IQ	0.266 (0.069)	0.401 - 0.131	3.875	0.023 (-0.006)	0.0001	0.059 (0.002)
Nonword reading	GWAS by substraction - EA minus full-scale IQ	0.171 (0.046)	0.261 - 0.081	3.699	0.021 (-0.006)	0.0002	0.058 (0.002)
Nonword repetition	Danish school grades factor 4 - Danish better than English	-0.597 (0.181)	-0.242 - -0.952	-3.297	-0.07 (-0.018)	0.001	0.103 (0.018)
Spelling	Danish school grades factor 3 - oral exam better than written	-0.271 (0.088)	-0.099 - -0.443	-3.065	-0.052 (-0.017)	0.0022	0.152 (0.02)
Nonword reading	Danish school grades factor 3 - oral exam better than written	-0.292 (0.099)	-0.098 - -0.486	-2.936	-0.059 (-0.02)	0.0033	0.151 (0.02)
Word reading	Danish school grades factor 3 - oral exam better than written	-0.263 (0.093)	-0.081 - -0.445	-2.829	-0.045 (-0.016)	0.0047	0.152 (0.02)
Spelling	Performance IQ	0.258 (0.093)	0.44 - 0.076	2.784	0.053 (-0.02)	0.0054	0.183 (0.028)
Nonword reading	Danish school grades factor 4 - Danish better than English	-0.302 (0.109)	-0.088 - -0.516	-2.765	-0.049 (-0.018)	0.0057	0.101 (0.019)
Spelling	Danish school grades factor 2 - language better than math	0.247 (0.09)	0.423 - 0.071	2.75	0.044 (-0.016)	0.006	0.131 (0.021)
Nonword repetition	Performance IQ	0.347 (0.13)	0.602 - 0.092	2.667	0.054 (-0.022)	0.0076	0.181 (0.028)
Phoneme awareness	Performance IQ	0.3 (0.115)	0.525 - 0.075	2.598	0.065 (-0.026)	0.0094	0.182 (0.028)
Phoneme awareness	Danish school grades factor 4 - Danish better than English	-0.285 (0.13)	-0.03 - -0.54	-2.196	-0.047 (-0.021)	0.0281	0.103 (0.018)
Word reading	Danish school grades factor 4 - Danish better than English	-0.218 (0.101)	-0.02 - -0.416	-2.157	-0.03 (-0.014)	0.031	0.102 (0.018)
Nonword reading	Performance IQ	0.195 (0.095)	0.381 - 0.009	2.062	0.042 (-0.021)	0.0392	0.183 (0.028)
Phoneme awareness	Nonword repetition	0.297 (0.144)	0.579 - 0.015	2.061	0.054 (-0.029)	0.0394	0.132 (0.039)
Nonword repetition	Phoneme awareness	0.297 (0.144)	0.579 - 0.015	2.061	0.054 (-0.029)	0.0394	0.248 (0.04)
Spelling	GWAS by substraction - EA minus full-scale IQ	0.072 (0.047)	0.164 - -0.02	1.55	0.008 (-0.006)	0.1213	0.058 (0.002)
Spelling	Danish school grades factor 4 - Danish better than English	-0.178 (0.119)	0.055 - -0.411	-1.498	-0.028 (-0.018)	0.1341	0.102 (0.018)
Phoneme awareness	GWAS by substraction - EA minus full-scale IQ	0.073 (0.05)	0.171 - -0.025	1.478	0.009 (-0.006)	0.1393	0.059 (0.002)
Nonword repetition	Danish school grades factor 3 - oral exam better than written	-0.151 (0.134)	0.112 - -0.414	-1.127	-0.022 (-0.019)	0.2599	0.152 (0.02)
Phoneme awareness	Danish school grades factor 2 - language better than math	0.065 (0.106)	0.273 - -0.143	0.609	0.012 (-0.02)	0.5425	0.13 (0.021)
Nonword repetition	Danish school grades factor 2 - language better than math	0.084 (0.152)	0.382 - -0.214	0.555	0.011 (-0.02)	0.5789	0.13 (0.021)
