# Supplementary material for: Genome-wide analyses of individual differences in quantitatively assessed reading- and language-related skills in up to 34,000 people
Source: Proc Natl Acad Sci U S A. 2022 Aug 23;119(35):e2202764119. doi: 10.1073/pnas.2202764119 (PMC9436320; doi:10.1073/pnas.2202764119)
Supplement: Supplementary File [file pnas.2202764119.sd09.xlsx]

## Sheet: Dataset S9
Dataset S9: Modeling the shared genetic variation between the five reading- and language-traits using GenomicSEM
GenomicSEM was used to fit one-, two-, three- and four-factor exploratory models, and perform a confirmatory factor analysis for the exploratory model that explained the largest amount of variance in the data.
Exploratory factor analysis
	One-factor model	Two-factor model		Three-factor model			Four-factor model
	Factor1	Factor1	Factor2	Factor1	Factor2	Factor3	Factor1	Factor2	Factor3	Factor4
Word reading	0.967	0.894	0.135	0.808		0.201	0.671			0.37
Nonword reading	0.985	1.088	-0.151	1.013	-0.147	0.106	0.931	-0.15		0.151
Spelling	0.998	0.977		0.955			0.953		0.155	-0.109
Phoneme awareness	0.954	0.899		1.039	0.156	-0.3	1.016	0.19	-0.191
Nonword repetition	0.546	0.398	0.255			1.014			0.988
Performance IQ	0.275	-0.264	0.854	-0.218	0.893		-0.165	0.743
Educational attainment	0.545	0.211	0.545	0.123	0.571	0.179		0.297		0.517
Full-scale IQ	0.693		0.941	0.214	0.843		0.185	0.836
SS loadings	4.963	4.025	2.023	3.782	1.886	1.206	3.32	1.409	1.044	0.45
Proportion Variance	0.62	0.503	0.253	0.473	0.236	0.151	0.415	0.176	0.13	0.056
Cumulative Variance		0.503	0.756	0.473	0.709	0.859	0.415	0.591	0.722	0.778
Confirmatory factor analysis
Different models were tested based on the exploratory three-factor model, with different factor loadings based on strength thresholds between 0.1 and 0.5. The best fitting model (below) included all factor loadings with a strength ≥ 0.179 from the exploratory model.
Model fit	χ2	df	pχ2	AIC	CFI	SRMR
Three-factor model	25.387	14	0.0309338	69.387	0.998147	0.0421518
df: degrees of freedom, pχ2: p-value of the chi-square test, AIC: Akaike Information Criterion, CFI: Comparative Fit Index, SRMR: Standardized Root Mean Square Residual
Acceptable model fit is indicated by CFI > 0.9 and SRMR < 0.1. Good model fit is indicated by CFI > 0.95 and SRMR < 0.05. pχ2 > 0.05 is preferred but may not be possible when including summary statistics of a large sample.
Factor loadings	Unstandardized		Standardized wrt genetic variance		Fully standardized
lhs op rhs	Estimate	SE	Estimate	SE	Estimate	P-value
F1 =~ WR	0.32007	0.0584613	0.710906	0.129551	0.71028	4.37755e-08
F1 =~ NREAD	0.491499	0.0252625	0.939065	0.0482625	0.939065	2.60879e-84
F1 =~ SP	0.518401	0.0241545	1.00849	0.0469645	0.999509	3.53344e-102
F1 =~ PA	0.485663	0.0314236	0.970964	0.0628201	0.970964	6.9414e-54
F1 =~ CP	0.229415	0.0368955	0.512134	0.0823744	0.512134	5.03696e-10
F1 ~~ F1	1	1		1	NA
F1 ~~ F2	0.279598	0.100449	0.279677	0.100416	0.279677	0.00537805
F1 ~~ F3	0.754958	0.0774835	0.754918	0.0773805	0.754918	1.96715e-22
F2 =~ PIQ	0.381536	0.0339999	0.902422	0.0803674	0.902422	3.19076e-29
F2 =~ EA	0.115406	0.0473128	0.344981	0.140872	0.344981	0.0147196
F2 =~ CP	0.267368	0.0216629	0.597249	0.0483685	0.597249	5.3637e-35
F2 ~~ F2	1	1		1	NA
F2 ~~ F3	0.596028	0.129696	0.59545	0.129622	0.59545	4.31532e-06
F3 =~ WR	0.157228	0.0546395	0.348422	0.121115	0.348115	0.00400767
F3 =~ NREP	0.256303	0.0301186	0.690652	0.0811954	0.690651	1.74242e-17
F3 =~ EA	0.194588	0.042475	0.580136	0.126534	0.580136	4.62224e-06
F3 ~~ F3	1	1		1	NA
WR ~~ WR	0.00100011	0.0130922	0.00100026	0.0644248	0.000998494	0.939109
NREAD ~~ NREAD	0.0323389	0.02011	0.118156	0.0734092	0.118156	0.107814
SP ~~ SP	0.00100003	0.0210751	0.00100022	0.0797069	0.00098248	0.962154
PA ~~ PA	0.0142778	0.0298937	0.0572289	0.1195	0.0572289	0.632922
NREP ~~ NREP	0.0720995	0.0366804	0.523002	0.266238	0.523001	0.0493429
PIQ ~~ PIQ	0.0331346	0.0365597	0.185634	0.204475	0.185634	0.364769
EA ~~ EA	0.0343963	0.00621648	0.306088	0.0553287	0.306088	3.14641e-08
CP ~~ CP	0.0420821	0.00725778	0.209922	0.0361989	0.209922	6.70292e-09
