# Supplementary material for: Genome-wide analyses of individual differences in quantitatively assessed reading- and language-related skills in up to 34,000 people
Source: Proc Natl Acad Sci U S A. 2022 Aug 23;119(35):e2202764119. doi: 10.1073/pnas.2202764119 (PMC9436320; doi:10.1073/pnas.2202764119)
Supplement: Supplementary File [file pnas.2202764119.sd10.xlsx]

## Sheet: Dataset S10
Dataset S10: Look-up of SNPs associated with reading-, speech- and language-related traits and disorders in previously published GWAS studies
Previously published GWAS studies
Paper	Design	Samples	Age (years)	Trait	Study type	Total max sample size (cases/controls)	Full reference
Field et al. (2013)	GWAS	Dys-Canada	8–18	Phonological coding dyslexia	Case-control	718 (400/318)	Field, L. L. et al., 2013. Dense-map genome scan for dyslexia supports loci at 4q13, 16p12, 17q22; suggests novel locus at 7q36. Genes Brain Behav., 12(1):56-69.
Eicher et al. (2013)	GWAS	ALSPAC	7–9	Dyslexia	Case-control	4291 (353/3938)	Eicher, J. D. et al., 2013. Genome-wide association study of shared components of reading disability and language impairment. Genes Brain Behav., 12(8: 792-801.
Eicher et al. (2013)	GWAS	ALSPAC	7–9	SLI	Case-control	4291 (163/4128)	Eicher, J. D. et al., 2013. Genome-wide association study of shared components of reading disability and language impairment. Genes Brain Behav., 12(8: 792-801.
Eicher et al. (2013)	GWAS	ALSPAC	7–9	Dyslexia/SLI	Case-control	4291 (174/4119)	Eicher, J. D. et al., 2013. Genome-wide association study of shared components of reading disability and language impairment. Genes Brain Behav., 12(8: 792-801.
Nudel et al. (2014)	GWAS: basic, maternal, paternal	SLIC	5–19	SLI	Case-control	779	Nudel, R. et al., 2014. Genome-wide association analyses of child genotype effects and parent-of-origin effects in specific language impairment. Genes Brain Behav., 13(4): 418-429.
Gialluisi et al. (2014)	GWASMA	SLIC; UK dys; CLDRC	5–19; 5–31; 8–19	Principal component of reading/language	Quantitative	1862	Gialluisi, A. et al., 2014. Genome-wide screening for DNA variants associated with reading and language traits. Genes Brain Behav., 13(7): 686-701.
Luciano et al. (2013)	GWASMA	ALSPAC; BATS	8–9; 12–25	Word reading	Quantitative	6189	Luciano, M. et al., 2013. A genome-wide association study for reading and language abilities in two population cohorts. Genes Brain Behav., 12(6): 645-652.
Luciano et al. (2013)	GWASMA	ALSPAC; BATS	8–9; 12–25	Nonword reading	Quantitative	6182	Luciano, M. et al., 2013. A genome-wide association study for reading and language abilities in two population cohorts. Genes Brain Behav., 12(6): 645-652.
Luciano et al. (2013)	GWASMA	ALSPAC; BATS	8–9; 12–25	Reading and spelling measure	Quantitative	6182	Luciano, M. et al., 2013. A genome-wide association study for reading and language abilities in two population cohorts. Genes Brain Behav., 12(6): 645-652.
Luciano et al. (2013)	GWASMA	ALSPAC; BATS	8–9; 12–25	Nonword repetition	Quantitative	6583	Luciano, M. et al., 2013. A genome-wide association study for reading and language abilities in two population cohorts. Genes Brain Behav., 12(6): 645-652.
Harlaar et al. (2014)	GWAS	TEDS	12	Receptive language composite score	Quantitative	2329	Harlaar, N., Hayiou-Thomas, M. E., Dale, P. S. & Plomin, R., 2008. Why do preschool language abilities correlate with later reading? A twin study. J. Speech Lang. Hear. Res., 51(3): 688-705.
St Pourcain et al. (2014)	GWASMA	ALSPAC; GenR	1.25–1.5	Expressive vocabulary CDI	Quantitative	8889	St Pourcain, B. et al., 2014. Common variation near ROBO2 is associated with expressive vocabulary in infancy. Nat Commun, Volume 5, p. 4831.
St Pourcain et al. (2014)	GWASMA	ALSPAC; GenR; Raine; TEDS	2–2.5	Expressive vocabulary CDI	Quantitative	10819	St Pourcain, B. et al., 2014. Common variation near ROBO2 is associated with expressive vocabulary in infancy. Nat Commun, Volume 5, p. 4831.
Truong et al. (2019)	Multivariate GWAS	GRaD	8–15	Rapid automatized naming and rapid alternating stimulus	Quantitative	1331	Truong, DT. Et al., 2019. Multivariate genome-wide association study of rapid automatised naming and rapid alternating stimulus in Hispanic American and African–American youth. J Med Genet, 56(8):557-566.
Gialluisi et al. (2019)	GWASMA	NeuroDys; CLDRC; UK dys	8–19; 5–31	Quantitative word reading, spelling, rapid naming and phonology traits	Quantitative	2562–3939	Gialluisi, A. et al., (2019). Genome-wide association scan identifies new variants associated with a cognitive predictor of dyslexia. Transl Psychiatry, 9(1):77.
Price et al. (2020)	GWASMA	Toronto, PNC	8–22	Quantitative word reading	Quantitative	5054	Price K.M., et al. (2020). Genome-wide association study of word reading: Overlap with risk genes for neurodevelopmental disorders. Genes Brain Behav. 19(6):e12648.
Gialluisi et al. (2020)	GWASMA	NeuroDys; CLDRC; UK dys; WTCCC2	8–19; 5–31	Dyslexia	Case-control	8546 (2274/6272)	Gialluisi, A. et al., (2020). Genome-wide association study reveals new insights into the heritability and genetic correlates of developmental dyslexia. Mol Psychiatry, Oct 14.
Look-up of SNPs previously associated with reading-/language-related traits with p<1x10-6									Original GWAS				Replication word reading				Replication nonword reading				Replication Spelling				Replication Phoneme awareness				Replication nonword repetition				Replication without original cohort(s)
Reference (See Table S11)	Phenotype	SNP	Chr	Position(bp)	MAF	Alleles	Type	Closest gene	Risk allele	P-value	Effect (SE)	Notes	Risk allele	P-value	Beta (SE)	N	Risk allele	P-value	Beta (SE)	N	Risk allele	P-value	Beta (SE)	N	Risk allele	P-value	Beta (SE)	N	Risk allele	P-value	Beta (SE)	N	GenLang trait	Risk allele	P-value	Beta (SE)	N
Gialluisi et al. (2019)	Rapid automatized naming letters	rs17663182	18	36859202	0.07654	G/T	Intronic	LINC00669	G	4.73e-09	0.353 (0.06)*		T	0.1477	-0.026 (0.018)	23763	T	0.16	-0.029 (0.021)	17974	T	0.4337	-0.016 (0.021)	18504	T	0.3705	-0.021 (0.024)	13633	T	0.7731	-0.011 (0.037)	14035	-
St Pourcain et al. (2014a)	Early expressive vocabulary	rs7642482	3	77717756	0.1481	A/G	Intergenic	ROBO2	G	1.3e-08	0.11 (0.02)∗		A	0.04677	0.022 (0.011)	33949	A	0.06685	0.027 (0.015)	17974	A	0.3984	0.012 (0.014)	18504	A	0.3048	-0.017 (0.017)	13633	A	0.6577	-0.013 (0.030)	14037	-
Truong et al. (2019)	Rapid automatized naming and rapid alternating stimulus	rs1555839	10	90382820	0.2584	T/C	upstream	RPL7P34	C	2.23e-08	-		T	0.0965	0.017 (0.010)	23767	T	0.03478	0.025 (0.012)	17979	T	2.542e-05	0.050 (0.012)	18509	T	0.0541	0.027 (0.014)	13633	T	0.756	0.004 (0.013)	14041	Spelling without GRaD cohort	T	0.00033	0.043 (0.012)	17273
Gialluisi et al. (2019)	Rapid automatized naming letters	rs16928927	8	63356625	0.05368	C/T	intronic	NKAIN3	C	2.25e-08	-0.403 (0.072)*		T	0.3519	-0.015 (0.016)	33956	T	0.429	0.017 (0.021)	17981	T	0.3787	0.019 (0.022)	18511	T	0.9233	-0.002 (0.024)	13633	T	0.4953	-0.016 (0.024)	14043	-
Nudel et al. (2014)	Paternal-SLI	rs4280164	14	24771285	0.1849	G/A	Missense	NOP9	G	3.74e-08	3.87†		A	0.6707	-0.004 (0.010)	33959	A	0.9558	0.001 (0.013)	17984	A	0.1958	-0.017 (0.013)	18514	A	0.829	-0.003 (0.015)	13633	A	0.5796	-0.008 (0.015)	14046	-
Gialluisi et al. (2019)	Nonword reading	rs1541518	7	31148279	0.2883	G/T	downstream/3´-UTR	ADCYAP1R1	G	6.42e-08	-0.177 (0.033)+		T	0.1172	0.016 (0.010)	23770	T	0.0007809	0.040 (0.012)	17982	T	0.02608	0.026 (0.012)	18512	T	0.08472	0.023 (0.014)	13633	T	0.7402	0.006 (0.019)	14044	-
Luciano et al. (2013)	Nonword repetition	rs2192161	21	15681994	0.07853	G/A	Intronic	ABCC13	G	7.34e-08	0.20(0.04)∗		A	0.758	0.005 (0.016)	33959	A	0.7329	0.007 (0.022)	17984	A	0.4452	-0.016 (0.022)	18514	A	0.472	-0.018 (0.024)	13633	A	0.0001838	0.090 (0.024)	14046	Nonword repetition without ALSPAC and BATS	A	0.2813	0.036 (0.033)	6803
Gialluisi et al. (2020)	Dyslexia	rs6035856	20	2188542	0.4712	G/T	Intronic	LOC388780	T	9.875e-08	-5.329#		T	0.2544	0.010 (0.008)	33635	T	0.0002575	0.040 (0.011)	17930	T	0.1393	0.016 (0.011)	17972	T	0.01739	0.030 (0.013)	13633	T	0.5775	0.007 (0.012)	13992	Nonword reading without CLDRC, NeuroDys and Ukdys	T	0.02092	0.028 (0.012)	14296
Luciano et al. (2013)	Nonword repetition	rs7187223	16	82457733	0.03777	A/G	Intergenic	CDH13	G	9.9e-08	−0.08(0.02)∗		A	0.7736	0.007 (0.023)	23517	A	0.3391	0.025 (0.027)	17729	A	0.4784	0.019 (0.027)	18257	A	0.01137	0.076 (0.030)	13394	A	0.08629	0.076 (0.044)	13929	-
Nudel et al. (2014)	Maternal-SLI	rs10447141	5	39817167	0.2972	C/T	Intergenic	LINC00603	-	1.16e-07	2.77†		T	0.5878	0.005 (0.009)	33953	T	0.3471	0.011 (0.012)	17978	T	0.3402	0.011 (0.012)	18508	T	0.1611	0.019 (0.013)	13633	T	0.1634	0.023 (0.016)	14040	-
Gialluisi et al. (2019)	Phoneme awareness	rs281238	15	47724272	0.4105	C/T	Intronic	SEMA6D	T	1.2738e-07	0.156 (0.02)*		T	0.2022	0.010 (0.008)	33959	T	0.004344	0.031 (0.011)	17984	T	0.07098	0.020 (0.011)	18514	T	0.001531	0.040 (0.013)	13633	T	0.7953	0.005 (0.019)	14046	-
Eicher et al. (2013)	Case-control	rs482700	4	116067490	0.2863	A/G	Intergenic	NDST4	G	1.4e-07	1.83†		A	0.2531	0.011 (0.009)	33951	A	0.8567	0.002 (0.012)	17976	A	0.3291	0.012 (0.012)	18506	A	0.1187	0.022 (0.014)	13633	A	0.9499	-0.001 (0.014)	14038	-
Luciano et al. (2013)	Word reading	rs764255	16	73713683	0.3767	T/C	Intergenic	LOC100506172	T	1.8e-07	0.25(0.05)∗		T	0.02856	0.018 (0.008)	33939	T	0.9805	0.000 (0.011)	17964	T	0.1627	-0.016 (0.011)	18494	T	0.4994	-0.009 (0.013)	13633	T	0.5229	0.012 (0.019)	14028	-
St Pourcain et al. (2014a)	Early expressive vocabulary	rs10734234	11	15465860	0.1123	T/C	Intergenic	LOC102724957	T	1.9e-07	−0.14 (0.03)∗		T	0.04065	0.030 (0.015)	23754	T	0.01453	0.041 (0.017)	17966	T	0.4791	0.012 (0.017)	18496	T	0.5202	-0.012 (0.019)	13633	T	0.3136	0.027 (0.027)	14032	-
Gialluisi et al. (2019)	Digit span	rs62288757	3	191795236	0.1382	T/G	Intergenic	-	T	2.29698e-07	0.217 (0.04)*		T	0.5629	-0.007 (0.012)	33923	T	0.6717	0.007 (0.016)	17948	T	0.8238	-0.004 (0.016)	18478	T	0.4487	0.014 (0.019)	13633	T	0.05979	-0.039 (0.021)	14010	-
Price et al. (2020)	Word reading	rs1588461	4	179257677	0.3668	A/T	Intergenic	-	T	2.65271e-07	0.116 (0.02)*		A	0.3147	-0.009 (0.008)	33958	A	0.3824	0.010 (0.011)	17983	A	0.1465	0.016 (0.011)	18513	A	0.1166	0.020 (0.013)	13633	A	0.5043	0.011 (0.017)	14046	-
Gialluisi et al. (2019)	Rapid automatized naming pictures	rs4571421	5	51333060	0.3429	T/C	Intronic	CTD-2203A3.1	C	3.10173e-07	-0.168 (0.03)*		T	0.2669	0.009 (0.008)	33959	T	0.9242	0.001 (0.011)	17984	T	0.001972	0.035 (0.011)	18514	T	0.4934	0.009 (0.013)	13633	T	0.7818	0.005 (0.017)	14046	-
Gialluisi et al. (2019)	Rapid automatized naming digits	rs76161559	5	19460856	0.07455	AT/A	Intergenic	-	A	3.13461e-07	-0.423 (0.08)*	Not present in GenLang QTL meta-analysis results																					-
Gialluisi et al. (2019)	Word reading	rs6090818	20	46883131	0.1928	T/G	Intergenic	-	T	3.13709e-07	0.220 (0.04)*		T	0.174	0.014 (0.011)	33907	T	0.7623	0.004 (0.014)	17932	T	0.2528	0.016 (0.014)	18462	T	0.6919	0.006 (0.016)	13633	T	0.3941	-0.019 (0.022)	13997	-
Gialluisi et al. (2019)	Nonword reading	rs34525745	15	97602538	0.08549	T/C	Intergenic	SPATA8	T	3.1983e-07	-0.33 (0.06)*		T	0.3739	-0.013 (0.015)	33881	T	0.5417	-0.012 (0.020)	17906	T	0.1198	-0.030 (0.019)	18436	T	0.1989	-0.028 (0.022)	13633	T	0.5323	0.016 (0.025)	13970	-
St Pourcain et al. (2014a)	Early expressive vocabulary	rs1654584	19	3970683	0.2247	T/G	Intronic	DAPK3	G	3.4e-07	0.08 (0.02)∗		T	0.7229	0.004 (0.010)	31635	T	0.7208	0.005 (0.014)	16032	T	0.7329	-0.005 (0.014)	16853	T	0.6802	0.006 (0.015)	13346	T	0.1265	0.023 (0.015)	13693	-
Gialluisi et al. (2020)	Dyslexia	rs2094530	13	51564457	0.2197	T/C	downstream	GUCY1B2	T	3.427e-07	5.098#		T	0.9724	0.000 (0.012)	23710	T	0.6589	0.006 (0.014)	17922	T	0.325	0.013 (0.014)	18452	T	0.3674	0.014 (0.016)	13633	T	0.6249	0.007 (0.015)	13994	-
Nudel et al. (2014)	Paternal-SLI	rs7801303	7	40918070	0.4304	A/G	Intergenic	LINC01450	-	3.51e-07	-		A	0.2253	0.010 (0.008)	33959	A	0.4501	-0.008 (0.011)	17984	A	0.5477	0.007 (0.011)	18514	A	0.7236	0.004 (0.012)	13633	A	0.1845	0.016 (0.012)	14046	-
Luciano et al. (2013)	Word reading	rs4839516	1	116740450	0.2903	C/A	Intergenic	MAB21L3	C	3.62e-07	0.08(0.02)∗		A	0.09683	0.016 (0.010)	33899	A	0.1267	0.019 (0.012)	17923	A	0.7981	0.003 (0.012)	18453	A	0.0542	0.027 (0.014)	13633	A	0.5314	0.013 (0.021)	13988	-
Gialluisi et al. (2014)	Principal component	rs59197085	7	128460756	0.08151	G/A	Intronic	CCDC136	A	3.86e-07	0.001–0.033‡		A	0.0766	-0.025 (0.014)	33939	A	0.2654	-0.022 (0.019)	17964	A	0.4664	-0.014 (0.019)	18494	A	0.09379	-0.037 (0.022)	13633	A	0.8549	-0.004 (0.022)	14026	-
Gialluisi et al. (2019)	Digit span	rs35751312	5	174220000	0.2883	T/C	Intronic	CTD-2532K18.1	T	3.93012e-07	-0.164 (0.03)*		T	0.08733	-0.016 (0.010)	33909	T	0.9795	0.000 (0.012)	17933	T	0.7129	-0.005 (0.012)	18463	T	0.7348	0.005 (0.014)	13633	T	0.5789	0.008 (0.014)	13996	-
Harlaar et al. (2014)	Receptive language	rs12474600	2	179884886	0.09642	G/A	Intronic	CCDC141	G	4.57e-07	−0.24(0.05)∗		A	0.5709	-0.009 (0.015)	23770	A	0.639	-0.008 (0.018)	17982	A	0.6507	-0.008 (0.018)	18512	A	0.1796	0.027 (0.020)	13633	A	0.383	0.023 (0.026)	14044	-
Gialluisi et al. (2019)	Rapid automatized naming letters	rs200580547	4	141467190	0.1859	C/CAT	Intronic	ELMOD2	CAT	4.7553e-07	0.252 (0.05)*	Not present in GenLang QTL meta-analysis results																					-
Gialluisi et al. (2019)	Rapid automatized naming digits	rs17663182	18	36859202	0.07654	G/T	Intronic	LINC00669	G	4.77197e-07	0.299 (0.05)*		T	0.1477	-0.026 (0.018)	23763	T	0.16	-0.029 (0.021)	17974	T	0.4337	-0.016 (0.021)	18504	T	0.3705	-0.021 (0.024)	13633	T	0.7731	-0.011 (0.037)	14035	-
Gialluisi et al. (2014)	Principal component	rs5995177	22	36309553	0.08449	G/A	Intronic	RBFOX2	A	5.01e-07	0.006–0.025‡		A	0.8843	0.003 (0.020)	23767	A	0.3191	0.024 (0.024)	17979	A	0.91	0.003 (0.024)	18509	A	0.2046	0.034 (0.027)	13633	A	0.6029	0.014 (0.027)	14041
Gialluisi et al. (2019)	Spelling	rs77160407	8	143180427	0.05268	G/A	Intergenic	-	G	5.05153e-07	-0.74 (0.14)*		A	0.5976	0.013 (0.024)	21985	A	0.5882	0.015 (0.028)	16300	A	0.9482	-0.002 (0.028)	16830	A	0.5917	0.017 (0.032)	11994	A	0.09866	0.050 (0.030)	13627	-
Gialluisi et al. (2019)	Rapid automatized naming pictures	rs7301219	12	94928077	0.4891	C/T	Intergenic	-	C	5.42546e-07	0.151 (0.03)*		T	0.05486	-0.016 (0.008)	33916	T	0.652	-0.005 (0.011)	17941	T	0.6449	-0.005 (0.011)	18471	T	0.04497	-0.025 (0.012)	13633	T	0.3205	-0.012 (0.012)	14003	-
Eicher et al. (2013)	Dyslexia + SLI	rs12636438	3	22063277	0.1839	A/G	Intronic	ZNF385D	G	5.45e-07	1.81†		A	0.2554	0.011 (0.010)	33948	A	0.9226	-0.001 (0.014)	17973	A	0.36	0.012 (0.013)	18503	A	0.7568	0.005 (0.015)	13633	A	0.6887	-0.006 (0.015)	14035	-
Field et al. (2013)	Dyslexia	rs9313548	5	170961300	0.4463	T/C	Intergenic	FGF18	T	6.2e-07	3.08†		T	0.9846	0.000 (0.008)	33953	T	0.2811	-0.012 (0.011)	17978	T	0.7071	0.004 (0.011)	18508	T	0.3409	-0.012 (0.012)	13633	T	0.855	0.004 (0.020)	14040	-
Gialluisi et al. (2019)	Rapid automatized naming digits	rs4981419	14	22755575	0.1501	G/A	downstream	TRAV38-2DV8	G	6.34839e-07	0.376 (0.07)*		A	0.02726	-0.033 (0.015)	21898	A	0.07306	-0.031 (0.017)	16108	A	0.3621	-0.016 (0.017)	16637	A	0.4001	-0.016 (0.019)	13633	A	0.695	0.013 (0.034)	12267	-
Gialluisi et al. (2019)	Rapid automatized naming pictures	rs35322295	17	37553219	0.329	G/A	Intronic	FBXL20	A	6.4338e-07	-0.164 (0.03)*	Not present in GenLang QTL meta-analysis results																					-
Gialluisi et al. (2019)	Word reading	rs10010152	4	189509796	0.1233	A/G	Intronic	LINC01060	G	6.69348e-07	-0.291 (0.05)*		A	0.3945	0.011 (0.012)	33919	A	0.5242	0.011 (0.017)	17944	A	0.835	0.004 (0.017)	18474	A	0.3531	-0.018 (0.019)	13633	A	0.2722	-0.035 (0.032)	14009	-
Gialluisi et al. (2019)	Rapid automatized naming digits	rs76652947	16	83092002	0.2107	C/T	Intronic	CDH13	C	6.77237e-07	0.186 (0.03)*		T	0.7541	-0.003 (0.010)	33935	T	0.2798	-0.014 (0.013)	17960	T	0.008056	-0.035 (0.013)	18491	T	0.1224	-0.023 (0.015)	13633	T	0.3763	-0.013 (0.015)	14023	-
Gialluisi et al. (2019)	Rapid automatized naming letters	rs1687482	3	126215694	0.171	G/T	Intronic	UROC1	T	6.8207e-07	-0.31 (0.06)*		T	0.9088	0.001 (0.013)	23697	T	0.7203	-0.005 (0.015)	17909	T	0.2079	-0.018 (0.014)	18439	T	0.7828	0.005 (0.016)	13633	T	0.3328	-0.024 (0.024)	13973	-
St Pourcain et al. (2014a)	Early expressive vocabulary	rs11176749	12	67852784	0.1441	A/T	Intergenic	LOC100507175	T	7.2e-07	0.12 (0.03)∗		A	0.412	-0.010 (0.013)	33950	A	0.4068	-0.014 (0.017)	17975	A	0.96	0.001 (0.017)	18505	A	0.5776	0.011 (0.020)	13633	A	0.8179	0.005 (0.021)	14040	-
Gialluisi et al. (2014)	Principal component	rs12158565	22	36316843	0.1193	C/G	Intronic	RBFOX2	G	7.57e-07	0.004–0.036‡		C	0.00713	0.037 (0.014)	23772	C	0.1293	0.024 (0.016)	17984	C	0.03356	0.034 (0.016)	18514	C	0.8078	-0.004 (0.018)	13633	C	0.7584	0.007 (0.022)	14046	-
Eicher et al. (2013)	Dyslexia + SLI	rs9521789	13	111119620	0.4036	T/C	Intronic	COL4A2	C	7.59e-07	1.71†		T	0.6917	-0.003 (0.008)	33931	T	0.4002	0.009 (0.011)	17956	T	0.4983	0.007 (0.011)	18486	T	0.81	-0.003 (0.013)	13633	T	0.7046	0.007 (0.018)	14023	-
Price et al. (2020)	Word reading	rs61943193	12	49138776	0.2654	G/A	Intronic	LINC00935	A	7.68976e-07	0.114 (0.04)*		A	0.01679	0.021 (0.009)	33666	A	0.07937	0.021 (0.012)	17961	A	0.003034	0.035 (0.012)	18003	A	0.2467	0.016 (0.014)	13633	A	0.5706	0.008 (0.013)	14023	-
Gialluisi et al. (2019)	Spelling	rs79349911	2	150369598	0.1103	C/T	Intergenic	-	C	7.82881e-07	-0.361 (0.07)*		T	0.3219	0.017 (0.018)	23733	T	0.9109	0.002 (0.020)	17945	T	0.08369	0.035 (0.020)	18475	T	0.8298	0.005 (0.024)	13633	T	0.06953	-0.042 (0.023)	14007	-
Gialluisi et al. (2019)	Rapid automatized naming digits	rs72967597	6	118710563	0.04871	C/T	Intergenic	-	C	9.10551e-07	0.391 (0.07)*		T	0.3533	0.020 (0.022)	23754	T	0.3201	0.025 (0.025)	17966	T	0.5961	-0.013 (0.025)	18496	T	0.9802	-0.001 (0.029)	13633	T	0.9442	-0.002 (0.028)	14028	-
Gialluisi et al. (2019)	Phoneme awareness	rs73579354	13	114639120	0.1551	C/G	upstream	LINC00565	C	9.58025e-07	-0.206 (0.04)*		C	0.5668	-0.006 (0.011)	33924	C	0.264	-0.017 (0.015)	17949	C	0.1912	-0.020 (0.015)	18479	C	0.1178	-0.027 (0.017)	13633	C	0.5973	0.015 (0.028)	14012	-
Harlaar et al. (2014)	Receptive language	rs1326167	10	92101026	0.2445	T/C	Intergenic	LOC101926942	T	9.59e-07	0.17(0.04)∗		T	0.06009	0.019 (0.010)	33954	T	0.01328	0.033 (0.013)	17979	T	0.304	0.013 (0.013)	18509	T	0.05167	0.029 (0.015)	13633	T	0.4347	0.013 (0.016)	14043	-
Gialluisi et al. (2020)	Dyslexia	rs35083644	14	29547008	0.3091	G/C	Intergenic	-	C	9.941e-07	4.893#		C	0.2921	-0.009 (0.009)	33951	C	0.06806	-0.022 (0.012)	17976	C	0.4638	-0.009 (0.012)	18506	C	0.455	-0.010 (0.014)	13633	C	0.02461	-0.036 (0.016)	14038	-
MAF: minor allele frequency, se: standard error.
∗Effect sizes are given as 𝛽 coefficient (SE).
†Effect sizes are given as the odds ratio for case–control studies.
‡Effect sizes are given as r2 for the quantitative trait studies.
#Effect sizes are given as Z-score for case-control studies
SNPs previously associated with reading-, speech- and language-related traits and disorders with p<1E-6 in GWAS and GWASMA are included.
For loci with multiple SNPs with p<1E-6, the SNP with the lowest p-value is included
SNPs significant after correction for multiple testing are marked bold. P-value corrected for multiple testing = 0.05 / (46 * 2.1504 independent GenLang traits) = 5.05 x 10-4
