# Supplementary material for: Genome-wide analyses of individual differences in quantitatively assessed reading- and language-related skills in up to 34,000 people
Source: Proc Natl Acad Sci U S A. 2022 Aug 23;119(35):e2202764119. doi: 10.1073/pnas.2202764119 (PMC9436320; doi:10.1073/pnas.2202764119)
Supplement: Supplementary File [file pnas.2202764119.sd11.xlsx]

## Sheet: Dataset S11
Dataset S11: Look-up of SNPs and genes previously associated with reading-, speech- and language-related traits and disorders in candidate gene association studies
The tables contain SNPs and genes studied repeatedly in candidate gene association studies.
Gene-based p-values were calculated by MAGMA in the FUMA web application.
P-values significant after correction for multiple testing are marked bold. P-value corrected for multiple testing = 0.05 / (20 * 2.1504 independent GenLang traits) = 0.0012
Gene-based p-values of candidate genes				Gene-based p-value
Candidate gene	Chr	Start position hg19 (bp)	Stop position hg19 (bp)	Word reading	Nonword reading	Spelling	Phoneme Awareness	Nonword repetition	Reason for selection						Reference of first report of the gene as candidate gene
ATP2C2	16	84401133	84497793	0.80096	0.60577	0.37774	0.23461	0.089226	In SLI linkage region. SNPs in the gene were associated with SLI in candidate gene association study						Newbury D.F., et al. (2009). CMIP and ATP2C2 modulate phonological short-term memory in language impairment. Am. J. Hum. Genet. 85:264–72
CMIP	16	81477775	81745367	0.83494	0.89294	0.58524	0.4085	0.31421	In SLI linkage region. SNPs in the gene were associated with SLI in candidate gene association study						Newbury D.F., et al. (2009). CMIP and ATP2C2 modulate phonological short-term memory in language impairment. Am. J. Hum. Genet. 85:264–72
CYP19A1	15	51500254	51631807	0.034135	0.021479	0.14625	0.060385	0.88149	Translocation in dyslexia family disrupts the promoter region of CYP19A1. SNPs in the gene were associated with dyslexia in candidate gene association study						Anthoni H., et al. (2012) The aromatase gene CYP19A1: several genetic and functional lines of evidence supporting a role in reading, speech and language. Behav Genet. 42(4):509-527.
DCDC2	6	24171984	24359280	0.18856	0.00029239	0.014374	0.36523	0.752	In Dyslexia linkage region. SNPs in the gene were associated with dyslexia in candidate gene association study						Meng H., et al. (2005). DCDC2 is associated with reading disability and modulates neuronal development in the brain. PNAS 102:17053–58
DIP2A	21	47877812	47989926	0.71024	0.38986	0.26297	0.1197	0.99554	Deletion that included the gene cosegregated with dyslexia. SNPs in the gene were associated with dyslexia in candidate gene association study						Poelmans G.,et al. (2009). Identification of novel dyslexia candidate genes through the analysis of a chromosomal deletion. Am J Med Genet B Neuropsychiatr Genet. 150B(1):140-7.
DOCK4	7	111366166	111847466	0.41758	0.11752	0.26743	0.11215	0.90028	Deletion in the gene cosegregated with dyslexia.						Pagnamenta A.T., et al. (2010) Characterization of a family with rare deletions in CNTNAP5 and DOCK4 suggests novel risk loci for autism and dyslexia. Biol Psychiatry. 68(4):320-328.
DYX1C1	15	55702723	55801432	0.71413	0.67782	0.84803	0.68939	0.70267	In Dyslexia linkage region. SNPs near the gene were associated with dyslexia in candidate gene association study						Mikko Taipale, M., et al. (2003). A candidate gene for developmental dyslexia encodes a nuclear tetratricopeptide repeat domain protein dynamically regulated in brain. PNAS. 100 (20) 11553-11558;
FAM176A	2	75696428	75797848	0.66709	0.097423	0.94397	0.62641	0.99441	In Dyslexia linkage region. SNPs in the gene were associated with dyslexia in candidate gene association study						Anthoni H., et al. (2007). A locus on 2p12 containing the co-regulated MRPL19 and C2ORF3 genes is associated to dyslexia. Hum. Mol. Genet. 16:667–77
CNTNAP2	7	145812453	148118090	0.9351	0.91876	0.93513	0.97689	0.84951	SNPs in the gene were associated with nonword repetition in children with SLI						Vernes S.C., et al. (2008). A functional genetic link between distinct developmental language disorders. N Engl J Med. 359(22):2337-45.
FOXP2	7	113725382	114333827	0.74029	0.30586	0.80207	0.89282	0.15985	SNPs in the gene were associated with timed sequential motor activities						Peter B., et al. (2011). Replication of CNTNAP2 association with nonword repetition and support for FOXP2 association with timed reading and motor activities in a dyslexia family sample. J Neurodev Disord. 3(1):39-49.
GCFC2/C2ORF3	2	75879126	75939115	0.88998	0.76213	0.58246	0.12025	0.31447	In Dyslexia linkage region. SNPs in the gene were associated with dyslexia in candidate gene association study						Anthoni H., et al. (2007). A locus on 2p12 containing the co-regulated MRPL19 and C2ORF3 genes is associated to dyslexia. Hum. Mol. Genet. 16:667–77
GRIN2B	12	13693165	14134053	0.52468	0.87437	0.53751	0.52823	0.57126	SNPs in the gene were associated with dyslexia in candidate gene association study						Ludwig K.U., S et al. (2009) Variation in GRIN2B contributes to weak performance in verbal short-term memory in children with dyslexia. Am J Med Genet B Neuropsychiatr Genet 153:503–511
KIAA0319	6	24544332	24647383	0.53533	0.0030947	0.53675	0.49685	0.75716	In Dyslexia linkage region. SNPs in the gene were associated with dyslexia in candidate gene association study						Francks C., et al. (2004). A 77-kilobase region of chromosome 6p22.2 is associated with dyslexia in families from the United Kingdom and from the United States. Am J Hum Genet.75(6):1046-58.
KIAA0319L	1	35899091	36024551	0.74246	0.52381	0.77816	0.39175	0.51791	SNPs in the gene were associated with dyslexia in candidate gene association study						Couto J.M., et al. (2008) The KIAA0319-like (KIAA0319L) gene on chromosome 1p34 as a candidate for reading disabilities. J Neurogenet. 2008;22(4):295-313.
MRPL19	2	75872909	75917977	0.88266	0.62938	0.58733	0.14439	0.43038	In Dyslexia linkage region. SNPs in the gene were associated with dyslexia in candidate gene association study						Anthoni H., et al. (2007). A locus on 2p12 containing the co-regulated MRPL19 and C2ORF3 genes is associated to dyslexia. Hum. Mol. Genet. 16:667–77
PCNT	21	47743036	47865682	0.4199	0.56983	0.53127	0.076166	0.94231	Deletion that included the gene cosegregated with dyslexia.						Poelmans G.,et al. (2009). Identification of novel dyslexia candidate genes through the analysis of a chromosomal deletion. Am J Med Genet B Neuropsychiatr Genet. 150B(1):140-7.
PRMT2	21	48054079	48085036	0.52331	0.54105	0.3531	0.33691	0.66019	Deletion that included the gene cosegregated with dyslexia.						Poelmans G.,et al. (2009). Identification of novel dyslexia candidate genes through the analysis of a chromosomal deletion. Am J Med Genet B Neuropsychiatr Genet. 150B(1):140-7.
ROBO1	3	78646390	79817965	0.84526	0.93661	0.97038	0.88042	0.6937	In Dyslexia linkage region. SNPs in the gene were associated with dyslexia in candidate gene association study						Hannula-Jouppi K., et al. (2005) The Axon Guidance Receptor Gene ROBO1 Is a Candidate Gene for Developmental Dyslexia . PLOS Genetics 1(4): e50.
S100B	21	48018875	48026121	0.77958	0.44638	0.39589	0.1112	0.98338	Deletion that included the gene cosegregated with dyslexia. SNPs in the gene were associated with dyslexia in candidate gene association study						Poelmans G.,et al. (2009). Identification of novel dyslexia candidate genes through the analysis of a chromosomal deletion. Am J Med Genet B Neuropsychiatr Genet. 150B(1):140-7.
DGKI	7	137065783	137532838	0.67349	0.62855	0.70596	0.48308	0.50915	SNPs in the gene were associated with dyslexia in a linkage study						Matsson H., et al. (2011). SNP variations in the 7q33 region containing DGKI are associated with dyslexia in the Finnish and German populations. Behav Genet. 41(1):134-40.
The SNPs were annotated and pruned (r2>0.8 , distance >1kb) based on 1000 genomes CEU population to reduce redundancy and multiple testing correction using SNPsnap (Pers T.H., et al. (2015) SNPsnap: a Web-based tool for identification and annotation of matched SNPs. Bioinformatics, 31(3):Pages 418–420)
SNPs significant after correction for multiple testing are marked bold. P-value corrected for multiple testing = 0.05 / (54 * 2.1504 independent GenLang traits) = 4.31 x 10-4
Look-up of candidate SNPs								Word reading				Nonword reading				Spelling				Phoneme awareness				Nonword repetition
SNP	Chr	Position hg19 (bp)	Gene	Location relative to gene	Linkage region	Alleles	MAF	Effect allele	Beta (se)	P-value	N	Effect allele	Beta (se)	P-value	N	Effect allele	Beta (se)	P-value	N	Effect allele	Beta (se)	P-value	N	Effect allele	Effect (se)	P-value	N
rs8053211	16	84453753	ATP2C2	Intragenic	SLI1	G/A	0.4791	A	-0.0027 (0.008)	0.7336	33905	A	0.0104 (0.010)	0.3406	17930	A	-0.0044 (0.010)	0.6836	18460	A	0.0156 (0.012)	0.2062	13633	A	-0.019 (0.021)	0.3577	13997
rs11860694	16	84457447	ATP2C2	Intragenic	SLI1	C/G	0.4781	C	0.002 (0.008)	0.8037	33927	C	-0.0097 (0.010)	0.3732	17952	C	0.007 (0.010)	0.5174	18482	C	-0.0055 (0.012)	0.6551	13633	C	0.020 (0.017)	0.2524	14017
rs16973771	16	84460578	ATP2C2	Intragenic	SLI1	C/T	0.4095	T	-0.0024 (0.008)	0.7695	33947	T	0.0062 (0.011)	0.5782	17972	T	-0.0121 (0.011)	0.2691	18502	T	0.0141 (0.012)	0.2665	13633	T	-0.008 (0.019)	0.6891	14035
rs8045507	16	84464577	ATP2C2	Intragenic	SLI1	A/G	0.4085	A	-0.0002 (0.008)	0.9773	33957	A	-0.0088 (0.011)	0.4273	17982	A	0.0117 (0.011)	0.2877	18512	A	-0.0146 (0.012)	0.2456	13633	A	0.006 (0.018)	0.7397	14044
rs12927866	16	81652322	CMIP	Intragenic	SLI1	T/C	0.4314	T	0.0031 (0.008)	0.7132	33671	T	0.0005 (0.011)	0.967	17966	T	-0.001 (0.011)	0.9281	18008	T	-0.01 (0.012)	0.4327	13633	T	-0.019 (0.017)	0.2521	14029
rs6564903	16	81653657	CMIP	Intragenic	SLI1	C/T	0.4851	T	0.0035 (0.008)	0.6669	33649	T	-0.0002 (0.011)	0.9846	17944	T	-0.0059 (0.010)	0.592	17986	T	-0.0123 (0.012)	0.3243	13633	T	-0.016 (0.020)	0.4084	14007
rs3935802	16	81661567	CMIP	Intragenic	SLI1	C/G	0.4583	C	0.0114 (0.008)	0.1612	33662	C	0.0033 (0.011)	0.7631	17956	C	0.0037 (0.011)	0.7356	17998	C	-0.0092 (0.012)	0.4649	13633	C	-0.016 (0.015)	0.2895	14018
rs4265801	16	81665052	CMIP	Intragenic	SLI1	T/G	0.4483	T	-0.0054 (0.008)	0.5061	33608	T	-0.0003 (0.011)	0.9789	17903	T	-0.0015 (0.011)	0.8887	17945	T	0.0169 (0.012)	0.1778	13633	T	0.010 (0.012)	0.3962	13968
rs16955705	16	81673350	CMIP	Intragenic	SLI1	C/A	0.494	A	0.0005 (0.008)	0.9471	33608	A	0.0024 (0.011)	0.8309	17903	A	0.0007 (0.011)	0.9495	17945	A	0.0193 (0.012)	0.1291	13633	A	0.021 (0.020)	0.2966	13968
rs7201632	16	81677448	CMIP	Intragenic	SLI1	C/T	0.492	T	-0.0015 (0.008)	0.8544	33615	T	0.0035 (0.011)	0.7543	17910	T	0.0005 (0.011)	0.9669	17952	T	0.0195 (0.012)	0.1277	13633	T	0.018 (0.018)	0.3161	13974
rs7794745	7	146489606	CNTNAP2	Intragenic	-	T/A	0.3807	A	0.0061 (0.010)	0.5422	23704	A	0.0058 (0.011)	0.621	17916	A	0.0035 (0.011)	0.7597	18446	A	0.0146 (0.013)	0.2734	13633	A	0.009 (0.013)	0.4936	13982
rs10246256	7	147554807	CNTNAP2	Intragenic	-	C/T	0.3151	T	-0.0026 (0.008)	0.7644	33959	T	-0.002 (0.011)	0.8608	17984	T	-0.0023 (0.011)	0.843	18514	T	-0.0121 (0.013)	0.3632	13633	T	-0.025 (0.020)	0.2097	14046
rs2710102	7	147574390	CNTNAP2	Intragenic	-	A/G	0.4881	A	0.0022 (0.008)	0.7818	33959	A	0.0023 (0.010)	0.83	17984	A	-0.0006 (0.010)	0.9536	18514	A	0.0182 (0.012)	0.1423	13633	A	0.022 (0.012)	0.06919	14046
rs17236239	7	147582305	CNTNAP2	Intragenic	-	G/A	0.3499	A	-0.0085 (0.008)	0.3165	33955	A	0.0015 (0.011)	0.898	17980	A	0.0089 (0.011)	0.429	18510	A	0.0219 (0.013)	0.09408	13633	A	0.021 (0.013)	0.09663	14042
rs2710117	7	147601772	CNTNAP2	Intragenic	-	T/A	0.3638	A	-0.0044 (0.008)	0.6024	33957	A	-0.0048 (0.011)	0.6713	17982	A	-0.0069 (0.011)	0.535	18512	A	-0.0224 (0.012)	0.08262	13633	A	-0.012 (0.016)	0.4618	14044
rs1419228	6	24178306	DCDC2	Intragenic	DYX2	G/A	0.1899	A	0.0126 (0.011)	0.2875	23772	A	0.0298 (0.013)	0.03077	17984	A	0.0331 (0.013)	0.0162	18514	A	0.0142 (0.015)	0.3626	13633	A	0.000 (0.015)	0.9796	14046
rs9467075	6	24205236	DCDC2	Intragenic	DYX2	A/G	0.1451	A	-0.0113 (0.013)	0.3933	23772	A	-0.0272 (0.015)	0.07699	17984	A	-0.039 (0.015)	0.01136	18514	A	-0.02 (0.017)	0.2528	13633	A	-0.010 (0.017)	0.5441	14046
rs793862	6	24207200	DCDC2	Intragenic	DYX2	A/G	0.2654	A	-0.0217 (0.010)	0.03733	23767	A	-0.0366 (0.012)	0.002421	17979	A	-0.0287 (0.012)	0.01704	18509	A	-0.0111 (0.013)	0.4214	13633	A	-0.023 (0.013)	0.08064	14041
rs807701	6	24273791	DCDC2	Intragenic	DYX2	C/T	0.337	A	0.0106 (0.008)	0.2166	33959	A	0.0215 (0.011)	0.05739	17984	A	0.0137 (0.011)	0.2215	18514	A	-0.0053 (0.012)	0.6807	13633	A	-0.003 (0.013)	0.8081	14046
rs807724	6	24278869	DCDC2	Intragenic	DYX2	C/T	0.2058	T	0.0131 (0.009)	0.1766	33959	T	0.0325 (0.012)	0.01127	17984	T	0.0175 (0.012)	0.1714	18514	T	0.0042 (0.014)	0.7723	13633	T	0.007 (0.014)	0.6301	14046
rs1091047	6	24295256	DCDC2	Intragenic	DYX2	G/C	0.1471	C	-0.0051 (0.010)	0.6355	33955	C	-0.0178 (0.014)	0.2204	17980	C	-0.0108 (0.014)	0.4565	18510	C	-0.0205 (0.016)	0.2164	13633	C	-0.022 (0.021)	0.2834	14044
rs7765678	6	24330544	DCDC2	Intragenic	DYX2	C/G	0.06461	T	-0.0089 (0.015)	0.5641	33959	T	-0.0142 (0.020)	0.4845	17984	T	-0.0243 (0.020)	0.2304	18514	T	-0.0382 (0.023)	0.1029	13633	T	-0.021 (0.023)	0.3734	14046
rs1087266	6	24355150	DCDC2	Intragenic	DYX2	T/C	0.4911	A	-0.0156 (0.008)	0.05596	33946	A	-0.0262 (0.010)	0.016	17971	A	-0.0045 (0.010)	0.6776	18501	A	-0.0041 (0.012)	0.7408	13633	A	-0.003 (0.012)	0.8149	14034
rs6922023	6	24348117	DCDC2	Intragenic	DYX2	A/G	0.1531	A	-0.0036 (0.010)	0.7315	33959	A	-0.0159 (0.014)	0.271	17984	A	-0.0171 (0.014)	0.2318	18514	A	-0.0016 (0.016)	0.9229	13633	A	-0.003 (0.021)	0.8988	14046
rs16979358	21	47966977	DIP2A	Intragenic	-	T/C	0.1302	T	0.0168 (0.013)	0.2078	28162	T	0.0112 (0.019)	0.5575	13434	T	-0.0099 (0.020)	0.6325	11655	T	0.0003 (0.021)	0.9885	10962	T	-0.001 (0.023)	0.9727	8926
rs2255526	21	47971539	DIP2A	Intragenic	-	G/A	0.2922	A	-0.0019 (0.010)	0.853	23745	A	-0.0147 (0.012)	0.2265	17958	A	-0.0069 (0.012)	0.5695	18487	A	-0.0162 (0.013)	0.2413	13633	A	-0.002 (0.016)	0.8812	14021
rs77641439	15	55722872	DYX1C1	Intragenic	DYX1	C/G	0.1004	C	0.0142 (0.016)	0.3773	23768	C	0.0335 (0.018)	0.07104	17980	C	0.0035 (0.018)	0.8505	18510	C	0.0419 (0.021)	0.05047	13633	C	-0.009 (0.025)	0.7143	14042
rs57809907	15	55722882	DYX1C1	Intragenic	DYX1	A/C	0.08648	A	-0.0119 (0.015)	0.4541	23772	A	-0.001 (0.018)	0.9568	17984	A	-0.0053 (0.018)	0.7732	18514	A	-0.0054 (0.021)	0.7998	13633	A	-0.011 (0.021)	0.5796	14046
rs600753	15	55759193	DYX1C1	Intragenic	DYX1	T/C	0.499	T	-0.0016 (0.009)	0.8662	23768	T	0.0046 (0.010)	0.6686	17980	T	-0.0089 (0.010)	0.4059	18510	T	0.0099 (0.012)	0.4212	13633	T	-0.022 (0.016)	0.1661	14044
rs17819126	15	55789910	DYX1C1	Intragenic	DYX1	T/C	0.05964	T	0.0074 (0.019)	0.7003	23772	T	0.003 (0.022)	0.8914	17984	T	-0.0307 (0.022)	0.1637	18514	T	-0.0152 (0.025)	0.5504	13633	T	0.029 (0.034)	0.3992	14046
rs3743204	15	55790310	DYX1C1	Intragenic	DYX1	T/G	0.2028	T	-0.0014 (0.011)	0.9053	23764	T	0.0084 (0.013)	0.528	17976	T	-0.0112 (0.013)	0.3991	18506	T	0.0081 (0.015)	0.5943	13633	T	0.001 (0.015)	0.9587	14038
rs3743205	15	55790530	DYX1C1	Intragenic	DYX1	T/C	0.05865	T	-0.0264 (0.016)	0.1026	33945	T	-0.0268 (0.022)	0.223	17970	T	-0.0033 (0.022)	0.8811	18500	T	0.0107 (0.025)	0.6723	13633	T	-0.021 (0.025)	0.4052	14032
rs1012586	12	13855632	GRIN2B	Intragenic	-	G/C	0.3082	C	-0.0009 (0.008)	0.9201	33933	C	-0.0003 (0.012)	0.9798	17958	C	0.0032 (0.011)	0.7865	18488	C	-0.0286 (0.013)	0.04	13633	C	-0.017 (0.014)	0.2104	14023
rs2268119	12	13872634	GRIN2B	Intragenic	-	A/T	0.2306	A	-0.0026 (0.01)	0.7928	33936	A	-0.0114 (0.013)	0.4096	17961	A	-0.0043 (0.013)	0.7517	18491	A	0.0388 (0.015)	0.01433	13633	A	0.042 (0.015)	0.005449	14023
rs2216128	12	13883014	GRIN2B	Intragenic	-	T/C	0.2386	A	-0.0003 (0.009)	0.9792	33959	A	0.0066 (0.013)	0.6163	17984	A	0.0103 (0.012)	0.4257	18514	A	0.0155 (0.014)	0.301	13633	A	0.007 (0.015)	0.6096	14046
rs11609779	12	13883111	GRIN2B	Intragenic	-	C/T	0.167	T	0.0016 (0.011)	0.8848	33953	T	0.0073 (0.014)	0.6177	17978	T	0.0122 (0.014)	0.4054	18508	T	0.0068 (0.016)	0.6869	13633	T	0.037 (0.018)	0.04435	14040
rs2192973	12	13896555	GRIN2B	Intragenic	-	C/T	0.2296	A	0.0035 (0.009)	0.7221	33959	A	-0.0022 (0.013)	0.8669	17984	A	-0.0147 (0.013)	0.2642	18514	A	-0.0188 (0.015)	0.2183	13633	A	-0.008 (0.015)	0.5743	14046
rs4504469	6	24588884	KIAA0319	Intragenic	DYX2	T/C	0.4225	T	0.0113 (0.008)	0.1883	33924	T	0.0171 (0.011)	0.1252	17949	T	-0.0031 (0.011)	0.7819	18479	T	0.0069 (0.012)	0.5899	13633	T	0.005 (0.012)	0.7069	14011
rs2179515	6	24628203	KIAA0319	Intragenic	DYX2	T/C	0.3787	T	0.0073 (0.008)	0.3906	33959	T	0.0132 (0.011)	0.2445	17984	T	-0.0049 (0.011)	0.6607	18514	T	0.0041 (0.012)	0.7505	13633	T	-0.009 (0.013)	0.4999	14046
rs761100	6	24632642	KIAA0319	Intragenic	DYX2	A/C	0.4642	A	0.012 (0.008)	0.1434	33938	A	0.0154 (0.011)	0.1614	17963	A	-0.0075 (0.010)	0.4898	18493	A	-0.0044 (0.012)	0.726	13633	A	0.003 (0.013)	0.8072	14025
rs6935076	6	24644322	KIAA0319	Intragenic	DYX2	T/C	0.33	T	0.0017 (0.008)	0.8469	33935	T	-0.0153 (0.011)	0.1799	17960	T	0.0324 (0.011)	0.00404	18490	T	0.0296 (0.013)	0.02268	13633	T	0.011 (0.017)	0.4986	14023
rs2038137	6	24645943	KIAA0319	Intragenic	DYX2	T/G	0.3827	T	0.0066 (0.008)	0.4386	33944	T	0.0157 (0.011)	0.1649	17969	T	-0.0028 (0.011)	0.8047	18499	T	-0.0007 (0.013)	0.9542	13633	T	-0.004 (0.014)	0.7907	14031
rs9461045	6	24649061	KIAA0319	Promoter	DYX2	T/C	0.1909	T	-0.017 (0.010)	0.1025	33951	T	0 (0.013)	0.9973	17976	T	-0.0349 (0.013)	0.01176	18506	T	-0.0405 (0.015)	0.01089	13633	T	-0.030 (0.018)	0.1042	14038
rs2143340	6	24659071	KIAA0319 (within TTRAP)	Intragenic	DYX2	G/A	0.1551	A	0.0119 (0.011)	0.2941	33951	A	-0.0092 (0.015)	0.5447	17977	A	0.026 (0.015)	0.08332	18506	A	0.0242 (0.017)	0.1643	13633	A	0.024 (0.017)	0.163	14038
rs1000585	2	75823162	MRPL19/FAM176A	Upstream of MRPL19, downstream of FAM176A	DYX3	G/A	0.4254	A	0.0086 (0.008)	0.2981	33959	A	0.0248 (0.011)	0.02458	17984	A	0.004 (0.010)	0.7149	18514	A	-0.0147 (0.012)	0.2388	13633	A	0.010 (0.019)	0.6063	14046
rs917235	2	75825819	MRPL19/FAM176A	Upstream of MRPL19, downstream of FAM176A	DYX3	G/A	0.4771	A	0.0162 (0.008)	0.04615	33959	A	0.0134 (0.010)	0.2194	17984	A	0.0039 (0.010)	0.7201	18514	A	-0.0136 (0.012)	0.2706	13633	A	0.008 (0.012)	0.5102	14046
rs714939	2	75835107	MRPL19/FAM176A	Upstream of MRPL19, downstream of FAM176A	DYX3	A/G	0.3897	A	0.0088 (0.008)	0.2794	33951	A	0.002 (0.011)	0.8598	17976	A	-0.0049 (0.010)	0.6513	18506	A	-0.0029 (0.012)	0.8176	13633	A	0.011 (0.012)	0.3912	14038
rs6732511	2	75839733	MRPL19/FAM176A	Upstream of MRPL19, downstream of FAM176A	DYX3	T/C	0.173	T	-0.0109 (0.011)	0.3273	33955	T	-0.0036 (0.014)	0.8073	17980	T	-0.0017 (0.014)	0.9085	18510	T	0.0233 (0.016)	0.1677	13633	T	-0.015 (0.017)	0.3782	14042
rs333491	3	78808850	Robo1	Intragenic	DYX5	A/G	0.4473	A	-0.0045 (0.008)	0.5769	33946	A	-0.0001 (0.010)	0.9955	17971	A	-0.0137 (0.010)	0.2008	18501	A	-0.0004 (0.012)	0.9746	13633	A	-0.009 (0.012)	0.4645	14037
rs331142	3	78920844	Robo1	Intragenic	DYX5	C/A	0.2634	A	0.0007 (0.010)	0.9451	23755	A	-0.0085 (0.012)	0.4879	17967	A	0.0122 (0.012)	0.3142	18497	A	-0.0071 (0.013)	0.61	13633	A	-0.012 (0.015)	0.4188	14030
rs12495133	3	78921520	Robo1	Intragenic	DYX5	A/C	0.3718	A	0.0044 (0.008)	0.6018	33939	A	0.0054 (0.011)	0.63	17964	A	0.0128 (0.011)	0.2481	18494	A	0.0083 (0.012)	0.5154	13633	A	0.010 (0.015)	0.479	14027
rs6803202	3	79499153	Robo1	Intragenic	DYX5	C/T	0.4632	T	-0.0006 (0.008)	0.9416	33959	T	-0.0106 (0.010)	0.3255	17984	T	0.0057 (0.010)	0.5942	18514	T	-0.0065 (0.012)	0.5977	13633	T	0.016 (0.020)	0.4051	14046
rs9853895	3	79585158	Robo1	Intragenic	DYX5	C/T	0.3807	T	0.0073 (0.008)	0.3685	33957	T	0.0139 (0.011)	0.2056	17982	T	-0.0091 (0.010)	0.4001	18512	T	0.0042 (0.012)	0.7391	13633	T	-0.023 (0.016)	0.1507	14044
rs7644521	3	79784534	Robo1	Intragenic	DYX5	C/T	0.1799	T	-0.0031 (0.010)	0.7666	33957	T	0.0103 (0.013)	0.4611	17982	T	0.0054 (0.013)	0.695	18512	T	-0.0159 (0.015)	0.3184	13633	T	0.021 (0.016)	0.1723	14044
MAF: minor allele frequency, se: standard error.
The table is based on SNP associations reviewed and/or reported by:
Becker J, Czamara D, Scerri TS, et al. Genetic analysis of dyslexia candidate genes in the European cross-linguistic NeuroDys cohort. Eur J Hum Genet. 2014;22(5):675-680. doi:10.1038/ejhg.2013.199
Carrion-Castillo A, Maassen B, Franke B, Heister A, Naber M, van der Leij A, Francks C, Fisher SE. Association analysis of dyslexia candidate genes in a Dutch longitudinal sample. Eur J Hum Genet. 2017 Apr;25(4):452-460.
Kong, R, Shao, S, Wang, J, et al. Genetic Variant in DIP2A Gene is Associated With Developmental Dyslexia in Chinese Population. Am J Med Genet Part B. 2015;171B: 203– 208.
Mascheretti, S., Bureau, A., Trezzi, V. et al. An assessment of gene-by-gene interactions as a tool to unfold missing heritability in dyslexia. Hum Genet 134, 749–760 (2015).
Newbury DF, Winchester L, Addis L, et al. CMIP and ATP2C2 modulate phonological short-term memory in language impairment. Am J Hum Genet. 2009;85(2):264-272.
Newbury DF, Paracchini S, Scerri TS, et al. Investigation of dyslexia and SLI risk variants in reading- and language-impaired subjects. Behav Genet. 2011;41(1):90-104.
Poelmans G., et al. (2011). A theoretical molecular network for dyslexia: integrating available genetic findings. Mol Psychiatry. 16(4):365-82.
Tran C, Wigg KG, Zhang K, et al. Association of the ROBO1 gene with reading disabilities in a family-based analysis. Genes Brain Behav. 2014;13(4):430-438.
