# Supplementary material for: Genome-wide analyses of individual differences in quantitatively assessed reading- and language-related skills in up to 34,000 people
Source: Proc Natl Acad Sci U S A. 2022 Aug 23;119(35):e2202764119. doi: 10.1073/pnas.2202764119 (PMC9436320; doi:10.1073/pnas.2202764119)
Supplement: Supplementary File [file pnas.2202764119.sd12.xlsx]

## Sheet: Dataset S12
Dataset S12: Genetic correlations (LD score rG) with selected UK Biobank brain imaging-derived traits
Genetic correlations (rg) between the multivariate GenLang results and brain imaging traits from the UK Biobank calculated by LD score regression.
Bold genetic correlations are significant at p<2.01x10-3 (p<0.05 divided by 24.85 independent brain imaging traits)
Genetic correlations with all selected UK Biobank imaging traits and the multivariate GWAS results
UKBB ID	UKB Imaging category	Description	rg (SE)	z	Gencov (SD)	P-value	h2SNP (SE)
26722	Freesurfer desikan white	Area of bankssts (left hemisphere)	0.2063 (0.0626)	3.2941	-0.0112 (0.0048)	0.001	0.1613 (0.0176)
26863	Freesurfer desikan white	Mean thickness of inferiorparietal (right hemisphere)	-0.1108 (0.0566)	-1.9567	0.0085 (0.0053)	0.0504	0.2117 (0.0212)
26750	Freesurfer desikan white	Area of superiortemporal (left hemisphere)	0.1154 (0.0636)	1.8128	-0.0038 (0.0061)	0.0699	0.2751 (0.0443)
26724	Freesurfer desikan white	Area of caudalmiddlefrontal (left hemisphere)	0.1117 (0.0628)	1.7788	-0.0087 (0.0053)	0.0753	0.1806 (0.0239)
26851	Freesurfer desikan white	Area of superiortemporal (right hemisphere)	0.0984 (0.059)	1.6678	-0.0024 (0.0055)	0.0954	0.2628 (0.0323)
26829	Freesurfer desikan white	Area of inferiorparietal (right hemisphere)	0.0947 (0.057)	1.6609	-0.0061 (0.0048)	0.0967	0.1931 (0.0206)
26739	Freesurfer desikan white	Area of parsorbitalis (left hemisphere)	0.099 (0.0665)	1.4886	-0.0056 (0.0053)	0.1366	0.1725 (0.0192)
26848	Freesurfer desikan white	Area of rostralmiddlefrontal (right hemisphere)	0.0822 (0.059)	1.3924	-0.0095 (0.0055)	0.1638	0.2317 (0.0194)
26787	Freesurfer desikan white	Mean thickness of transversetemporal (left hemisphere)	0.0973 (0.0702)	1.3862	-0.0025 (0.0052)	0.1657	0.1751 (0.0202)
26784	Freesurfer desikan white	Mean thickness of superiortemporal (left hemisphere)	0.0884 (0.0646)	1.3678	0.0015 (0.0052)	0.1714	0.1807 (0.0187)
26874	Freesurfer desikan white	Mean thickness of parsorbitalis (right hemisphere)	-0.1061 (0.0799)	-1.3282	0.0021 (0.005)	0.1841	0.0941 (0.0173)
26859	Freesurfer desikan white	Mean thickness of caudalmiddlefrontal (right hemisphere)	-0.0779 (0.0595)	-1.3078	0.0066 (0.0048)	0.1909	0.18 (0.0202)
26774	Freesurfer desikan white	Mean thickness of parstriangularis (left hemisphere)	-0.08 (0.0616)	-1.2989	0.0063 (0.0045)	0.194	0.1526 (0.0174)
26747	Freesurfer desikan white	Area of rostralmiddlefrontal (left hemisphere)	0.0692 (0.0541)	1.278	-0.0091 (0.0055)	0.2013	0.2513 (0.0217)
26873	Freesurfer desikan white	Mean thickness of parsopercularis (right hemisphere)	-0.0741 (0.0606)	-1.2215	0.0063 (0.0044)	0.2219	0.1398 (0.0181)
26825	Freesurfer desikan white	Area of caudalmiddlefrontal (right hemisphere)	0.0733 (0.0612)	1.1973	-0.0052 (0.0051)	0.2312	0.2046 (0.0241)
26875	Freesurfer desikan white	Mean thickness of parstriangularis (right hemisphere)	-0.0722 (0.0624)	-1.1565	0.0039 (0.0049)	0.2475	0.1768 (0.0177)
25097	dMRI skeleton	Mean FA in superior longitudinal fasciculus on FA skeleton (left)	0.0496 (0.0494)	1.0037	-0.0046 (0.0056)	0.3155	0.2924 (0.0255)
26886	Freesurfer desikan white	Mean thickness of supramarginal (right hemisphere)	-0.0554 (0.061)	-0.908	0.0046 (0.0054)	0.3639	0.2042 (0.0231)
26823	Freesurfer desikan white	Area of bankssts (right hemisphere)	0.0553 (0.0623)	0.8874	-0.0073 (0.0051)	0.3748	0.1618 (0.0184)
26870	Freesurfer desikan white	Mean thickness of middletemporal (right hemisphere)	-0.0533 (0.063)	-0.8464	0.0029 (0.0051)	0.3974	0.1495 (0.0162)
25096	dMRI skeleton	Mean FA in superior longitudinal fasciculus on FA skeleton (right)	0.0389 (0.0487)	0.7993	-0.0032 (0.0055)	0.4241	0.2982 (0.0251)
26728	Freesurfer desikan white	Area of inferiorparietal (left hemisphere)	0.0459 (0.0584)	0.7853	-0.0033 (0.0049)	0.4323	0.1989 (0.0186)
25509	dMRI weighted means	Weighted-mean FA in tract superior longitudinal fasciculus (left)	0.0349 (0.047)	0.7412	-0.0039 (0.0054)	0.4585	0.3206 (0.0283)
26762	Freesurfer desikan white	Mean thickness of inferiorparietal (left hemisphere)	-0.0415 (0.0569)	-0.7297	0.0076 (0.0052)	0.4656	0.2021 (0.0211)
26840	Freesurfer desikan white	Area of parsorbitalis (right hemisphere)	0.0408 (0.0576)	0.709	0.003 (0.005)	0.4783	0.1791 (0.0164)
25501	dMRI weighted means	Weighted-mean FA in tract inferior fronto-occipital fasciculus (right)	-0.0313 (0.049)	-0.6388	0.0057 (0.0049)	0.523	0.2949 (0.0257)
26738	Freesurfer desikan white	Area of parsopercularis (left hemisphere)	0.0384 (0.0635)	0.6051	-0.0045 (0.0051)	0.5451	0.1421 (0.0167)
26753	Freesurfer desikan white	Area of transversetemporal (left hemisphere)	0.0357 (0.0643)	0.5554	0.0005 (0.0054)	0.5786	0.1946 (0.0212)
26751	Freesurfer desikan white	Area of supramarginal (left hemisphere)	0.0326 (0.06)	0.543	-0.0084 (0.0056)	0.5871	0.178 (0.0187)
26781	Freesurfer desikan white	Mean thickness of rostralmiddlefrontal (left hemisphere)	-0.0339 (0.0644)	-0.527	0.0059 (0.0052)	0.5982	0.2029 (0.0196)
26857	Freesurfer desikan white	Mean thickness of bankssts (right hemisphere)	0.0391 (0.0762)	0.5133	0.0036 (0.0052)	0.6078	0.133 (0.0194)
26882	Freesurfer desikan white	Mean thickness of rostralmiddlefrontal (right hemisphere)	-0.0329 (0.0646)	-0.51	0.0035 (0.005)	0.6101	0.1787 (0.0194)
26785	Freesurfer desikan white	Mean thickness of supramarginal (left hemisphere)	-0.0322 (0.0662)	-0.4864	0.0062 (0.0057)	0.6267	0.2097 (0.0259)
26841	Freesurfer desikan white	Area of parstriangularis (right hemisphere)	-0.0361 (0.0755)	-0.4779	0.0034 (0.0051)	0.6327	0.1527 (0.0207)
25101	dMRI skeleton	Mean FA in uncinate fasciculus on FA skeleton (left)	0.0271 (0.0576)	0.47	-0.0007 (0.0052)	0.6383	0.3179 (0.0315)
26758	Freesurfer desikan white	Mean thickness of caudalmiddlefrontal (left hemisphere)	-0.0277 (0.0611)	-0.4539	0.0072 (0.0055)	0.6499	0.2005 (0.0197)
25099	dMRI skeleton	Mean FA in superior fronto-occipital fasciculus on FA skeleton (left)	-0.0229 (0.0524)	-0.4364	0.0017 (0.0054)	0.6625	0.2595 (0.0231)
25513	dMRI weighted means	Weighted-mean FA in tract uncinate fasciculus (left)	0.0246 (0.0569)	0.4331	-0.0012 (0.0049)	0.6649	0.2289 (0.022)
25510	dMRI weighted means	Weighted-mean FA in tract superior longitudinal fasciculus (right)	0.0186 (0.0444)	0.4187	-0.0035 (0.0055)	0.6755	0.3212 (0.0288)
26885	Freesurfer desikan white	Mean thickness of superiortemporal (right hemisphere)	0.0266 (0.0646)	0.4121	0.0041 (0.0053)	0.6803	0.2062 (0.0194)
25502	dMRI weighted means	Weighted-mean FA in tract inferior longitudinal fasciculus (left)	0.0216 (0.0526)	0.4098	-0.000088813 (0.0053)	0.682	0.2621 (0.027)
26854	Freesurfer desikan white	Area of transversetemporal (right hemisphere)	-0.0216 (0.055)	-0.3924	0.0055 (0.0054)	0.6947	0.2103 (0.0214)
26888	Freesurfer desikan white	Mean thickness of transversetemporal (right hemisphere)	0.0307 (0.0822)	0.3741	0.0037 (0.0058)	0.7083	0.1477 (0.0243)
25514	dMRI weighted means	Weighted-mean FA in tract uncinate fasciculus (right)	0.0188 (0.0578)	0.326	-0.0017 (0.0048)	0.7444	0.2404 (0.0224)
26852	Freesurfer desikan white	Area of supramarginal (right hemisphere)	-0.0188 (0.0605)	-0.31	-0.001 (0.0046)	0.7565	0.1607 (0.0199)
26735	Freesurfer desikan white	Area of middletemporal (left hemisphere)	0.0157 (0.0578)	0.2711	-0.0041 (0.0054)	0.7863	0.23 (0.0204)
26740	Freesurfer desikan white	Area of parstriangularis (left hemisphere)	-0.0164 (0.0609)	-0.2696	-0.0007 (0.0053)	0.7875	0.1768 (0.0199)
25098	dMRI skeleton	Mean FA in superior fronto-occipital fasciculus on FA skeleton (right)	-0.011 (0.0455)	-0.2421	0.0039 (0.0049)	0.8087	0.276 (0.0234)
25100	dMRI skeleton	Mean FA in uncinate fasciculus on FA skeleton (right)	0.0135 (0.057)	0.2376	0.002 (0.0054)	0.8122	0.305 (0.0299)
26772	Freesurfer desikan white	Mean thickness of parsopercularis (left hemisphere)	0.0134 (0.0621)	0.215	0.0025 (0.0048)	0.8298	0.1637 (0.0185)
25500	dMRI weighted means	Weighted-mean FA in tract inferior fronto-occipital fasciculus (left)	0.0091 (0.052)	0.1754	0.0023 (0.0051)	0.8608	0.2537 (0.0256)
26756	Freesurfer desikan white	Mean thickness of bankssts (left hemisphere)	-0.0104 (0.0712)	-0.1453	0.0059 (0.005)	0.8844	0.1143 (0.0169)
26773	Freesurfer desikan white	Mean thickness of parsorbitalis (left hemisphere)	0.0107 (0.0811)	0.1317	0.0048 (0.005)	0.8953	0.0881 (0.0164)
26836	Freesurfer desikan white	Area of middletemporal (right hemisphere)	0.0041 (0.0532)	0.0765	-0.0062 (0.0053)	0.939	0.2454 (0.022)
25503	dMRI weighted means	Weighted-mean FA in tract inferior longitudinal fasciculus (right)	-0.0032 (0.0489)	-0.0661	0.0039 (0.0053)	0.9473	0.2822 (0.0264)
26839	Freesurfer desikan white	Area of parsopercularis (right hemisphere)	-0.0014 (0.0746)	-0.0193	0.001 (0.0053)	0.9846	0.1362 (0.0195)
26769	Freesurfer desikan white	Mean thickness of middletemporal (left hemisphere)	0.0005 (0.0734)	0.0073	0.0049 (0.0052)	0.9941	0.1259 (0.0191)
Genetic correlations with the univariate GWAS results
UKBB ID	UKB Imaging category	Description	GenLang Trait	rg	SE	P-value
26722	Freesurfer desikan white	Area of bankssts (left hemisphere)	Word reading	0.213	0.0762	0.0052
26722	Freesurfer desikan white	Area of bankssts (left hemisphere)	Nonword reading	0.2203	0.0803	0.0061
26722	Freesurfer desikan white	Area of bankssts (left hemisphere)	Spelling	0.1777	0.0823	0.0308
26722	Freesurfer desikan white	Area of bankssts (left hemisphere)	Phoneme awareness	0.1836	0.0842	0.0291
26722	Freesurfer desikan white	Area of bankssts (left hemisphere)	Nonword repetition	0.2281	0.1185	0.0544
