# Supplementary material for: Genome-wide analyses of individual differences in quantitatively assessed reading- and language-related skills in up to 34,000 people
Source: Proc Natl Acad Sci U S A. 2022 Aug 23;119(35):e2202764119. doi: 10.1073/pnas.2202764119 (PMC9436320; doi:10.1073/pnas.2202764119)
Supplement: Supplementary File [file pnas.2202764119.sd13.xlsx]

## Sheet: Dataset S13
Dataset S13: Genetic correlation of the multivariate GWAS results with 534 cognitive, education, sleeping, psychiatric and UK biobank traits in Ldhub
Significant correlations after correction for multiple testing are marked in bold. P-value for multiple testing correction is 0.05/(535*2)=4.67 x 10-5
A representative subset of significant results are included in Figure 3
				Genetic correlation with multivariate reading				Genetic correlation with full-scale IQ
Trait	PMID	Ldhub Category	h2SNP (SE)	rg	SE	Z	P-value	rg	SE	Z	P-value
Intelligence	28530673	cognitive	0.1885 (0.0106)	0.9167	0.0443	20.6834	4.8844e-95	0.9488	0.0123	77.2097	0
Years of schooling 2016	27225129	education	0.1253 (0.0046)	0.6323	0.0328	19.2907	6.4338e-83	0.6594	0.0148	44.448	0
College completion	23722424	education	0.0795 (0.0057)	0.6824	0.0512	13.3219	1.7257e-40	0.6589	0.0298	22.0957	3.4749e-108
Years of schooling (proxy cognitive performance)	25201988	education	0.1065 (0.0078)	0.679	0.0518	13.1095	2.9041e-39	0.6563	0.0301	21.8295	1.2163e-105
Years of schooling 2013	23722424	education	0.0843 (0.0064)	0.6991	0.0535	13.0674	5.0566e-39	0.6463	0.0319	20.281	1.8942e-91
Childhood IQ	23358156	education	0.2724 (0.0459)	0.5912	0.0748	7.9074	2.6279e-15	0.7571	0.063	12.0257	2.6036e-33
Alzheimers disease	24162737	neurological	0.0446 (0.0218)	-0.287	0.1209	-2.3743	0.0176	-0.3296	0.0794	-4.1527	3.286e-05
Parkinsons disease	19915575	neurological	0.3868 (0.112)	-0.0445	0.0736	-0.6044	0.5456	-0.0293	0.0359	-0.8178	0.4135
Autism spectrum disorder	0	psychiatric	0.4381 (0.0543)	0.1996	0.067	2.9775	0.0029	0.17	0.0367	4.6305	3.6483e-06
Anorexia Nervosa	24514567	psychiatric	0.5343 (0.0299)	0.0907	0.0453	2.0014	0.0454	0.0168	0.0248	0.6748	0.4998
Subjective well being	27089181	psychiatric	0.025 (0.0021)	-0.1101	0.0607	-1.8124	0.0699	-0.0159	0.0327	-0.4856	0.6272
Depressive symptoms	27089181	psychiatric	0.0469 (0.0038)	-0.1038	0.061	-1.7007	0.089	-0.2389	0.0378	-6.3169	2.6681e-10
PGC cross-disorder analysis	23453885	psychiatric	0.1704 (0.0126)	0.07	0.0555	1.2606	0.2075	-0.1387	0.0322	-4.3063	1.6601e-05
Major depressive disorder	22472876	psychiatric	0.1575 (0.0276)	0.0769	0.084	0.9154	0.36	-0.1243	0.0451	-2.7539	0.0059
Bipolar disorder	21926972	psychiatric	0.4356 (0.0379)	0.0394	0.0572	0.688	0.4914	-0.0829	0.03	-2.7672	0.0057
Chronotype	27494321	sleeping	0.1 (0.0058)	-0.1753	0.0448	-3.9144	9.0646e-05	-0.1552	0.0254	-6.1159	9.6037e-10
Insomnia	28604731	sleeping	0.0475 (0.0049)	-0.1571	0.067	-2.3437	0.0191	-0.1413	0.0354	-3.9858	6.7241e-05
Insomnia	27992416	sleeping	0.1357 (0.0122)	-0.0915	0.0643	-1.4226	0.1548	-0.0964	0.0324	-2.979	0.0029
Excessive daytime sleepiness	27992416	sleeping	0.0528 (0.0048)	0.0466	0.0549	0.8481	0.3964	-0.0656	0.0366	-1.7943	0.0728
Sleep duration	27494321	sleeping	0.0547 (0.0052)	-0.0097	0.0629	-0.155	0.8768	-0.0768	0.0326	-2.3556	0.0185
Fluid intelligence score	0	ukbb	0.2362 (0.0107)	0.7489	0.0355	21.1033	7.4212e-99	0.9845	0.0066	149.988	0
Qualifications: A levels/AS levels or equivalent	0	ukbb	0.0965 (0.0037)	0.6544	0.0316	20.7259	2.021e-95	0.7859	0.0138	56.8182	0
Qualifications: None of the above	0	ukbb	0.0974 (0.0041)	-0.6527	0.0317	-20.5965	2.9516e-94	-0.7672	0.0133	-57.5473	0
Qualifications: College or University degree	0	ukbb	0.1687 (0.0055)	0.5779	0.0292	19.7858	3.9496e-87	0.6878	0.0128	53.6834	0
Age completed full time education	0	ukbb	0.0854 (0.0043)	0.6244	0.0354	17.6507	1.0052e-69	0.725	0.0185	39.231	0
Qualifications: O levels/GCSEs or equivalent	0	ukbb	0.0489 (0.0024)	0.6793	0.0402	16.9054	4.1082e-64	0.7991	0.0197	40.4907	0
Job involves heavy manual or physical work	0	ukbb	0.0858 (0.0044)	-0.6543	0.0394	-16.6197	5.016e-62	-0.7717	0.0215	-35.8141	6.6596e-281
Qualifications: Other professional qualifications eg: nursing_ teaching	0	ukbb	0.0466 (0.0024)	0.6049	0.0381	15.8913	7.278e-57	0.6417	0.0196	32.6697	4.21e-234
Job involves mainly walking or standing	0	ukbb	0.0796 (0.0046)	-0.6361	0.0435	-14.6355	1.6676e-48	-0.7924	0.0221	-35.8491	1.8973e-281
Age at first live birth	0	ukbb	0.1666 (0.0074)	0.4956	0.0375	13.1999	8.7861e-40	0.4899	0.0202	24.2814	3.0821e-130
Leg fat percentage (right)	0	ukbb	0.2092 (0.0067)	-0.3517	0.0285	-12.3353	5.847e-35	-0.2292	0.0173	-13.2241	6.3721e-40
Leg fat percentage (left)	0	ukbb	0.2089 (0.0067)	-0.3515	0.0287	-12.2681	1.343e-34	-0.2366	0.0173	-13.6791	1.3538e-42
Qualifications: CSEs or equivalent	0	ukbb	0.0209 (0.002)	-0.6548	0.0547	-11.9729	4.93e-33	-0.6866	0.0351	-19.5442	4.6262e-85
Usual walking pace	0	ukbb	0.0779 (0.003)	0.4332	0.0363	11.9361	7.6766e-33	0.3265	0.0199	16.3673	3.2716e-60
Overall health rating	0	ukbb	0.0998 (0.0031)	-0.403	0.0347	-11.605	3.885e-31	-0.3832	0.017	-22.4855	5.7513e-112
Alcohol intake frequency.	0	ukbb	0.0818 (0.0039)	-0.3989	0.0364	-10.946	6.9457e-28	-0.3026	0.0208	-14.5396	6.8002e-48
Body fat percentage	0	ukbb	0.2172 (0.0074)	-0.3128	0.0288	-10.8519	1.9538e-27	-0.1827	0.0181	-10.0812	6.6916e-24
Age at last live birth	0	ukbb	0.0876 (0.006)	0.5265	0.0486	10.8295	2.4939e-27	0.4602	0.0251	18.3283	4.9188e-75
Time spent watching television (TV)	0	ukbb	0.0996 (0.004)	-0.3746	0.0347	-10.7907	3.808e-27	-0.4196	0.0199	-21.0648	1.6717e-98
Duration of walks	0	ukbb	0.0466 (0.0028)	-0.487	0.0459	-10.6186	2.4425e-26	-0.4007	0.0263	-15.218	2.6863e-52
Leg fat mass (right)	0	ukbb	0.2319 (0.0079)	-0.3053	0.0288	-10.6098	2.683e-26	-0.1747	0.0177	-9.8611	6.1371e-23
Leg fat mass (left)	0	ukbb	0.233 (0.008)	-0.3022	0.0287	-10.5353	5.9401e-26	-0.1771	0.0177	-10.0216	1.2245e-23
Body mass index (BMI)	0	ukbb	0.2488 (0.0086)	-0.3001	0.0285	-10.5137	7.4739e-26	-0.1771	0.0174	-10.1779	2.4876e-24
Noisy workplace	0	ukbb	0.0615 (0.006)	-0.5924	0.0567	-10.4456	1.5352e-25	-0.6258	0.0357	-17.5388	7.2416e-69
Arm fat percentage (right)	0	ukbb	0.217 (0.0075)	-0.3033	0.0295	-10.2793	8.7346e-25	-0.1644	0.0183	-8.9767	2.7894e-19
Arm fat percentage (left)	0	ukbb	0.2206 (0.0076)	-0.3	0.0296	-10.1478	3.3885e-24	-0.1555	0.0187	-8.3357	7.7045e-17
Trunk fat percentage	0	ukbb	0.2069 (0.0074)	-0.2862	0.0292	-9.8097	1.0226e-22	-0.1551	0.0186	-8.3452	7.11e-17
Qualifications: NVQ or HND or HNC or equivalent	0	ukbb	0.0149 (0.0017)	-0.5542	0.0583	-9.5019	2.06e-21	-0.5072	0.0371	-13.6621	1.7102e-42
Arm fat mass (right)	0	ukbb	0.2327 (0.0083)	-0.2764	0.0292	-9.4651	2.9335e-21	-0.1375	0.0181	-7.6019	2.9178e-14
Whole body fat mass	0	ukbb	0.2358 (0.0081)	-0.273	0.0289	-9.4515	3.3394e-21	-0.1408	0.0179	-7.8711	3.5159e-15
Arm fat mass (left)	0	ukbb	0.2333 (0.0083)	-0.2731	0.0294	-9.2753	1.771e-20	-0.1322	0.0182	-7.2771	3.41e-13
Mouth/teeth dental problems: Dentures	0	ukbb	0.0478 (0.0027)	-0.3941	0.0432	-9.1164	7.7682e-20	-0.2904	0.0246	-11.8235	2.9498e-32
Types of transport used (excluding work): Walk	0	ukbb	0.0326 (0.0024)	0.4346	0.0479	9.0782	1.1035e-19	0.466	0.0253	18.4072	1.1506e-75
Time spent using computer	0	ukbb	0.096 (0.004)	0.3384	0.0374	9.053	1.3909e-19	0.5068	0.0193	26.2311	1.175e-151
Pain type(s) experienced in last month: Knee pain	0	ukbb	0.0414 (0.0023)	-0.3458	0.0386	-8.9676	3.0297e-19	-0.3274	0.0225	-14.5654	4.661e-48
Average weekly red wine intake	0	ukbb	0.0572 (0.0034)	0.4081	0.0458	8.9105	5.0784e-19	0.4115	0.0244	16.8711	7.3423e-64
Trunk fat mass	0	ukbb	0.232 (0.0081)	-0.2536	0.0291	-8.7077	3.1013e-18	-0.1187	0.018	-6.5899	4.4001e-11
Job involves shift work	0	ukbb	0.0308 (0.0029)	-0.5348	0.0614	-8.7032	3.2277e-18	-0.5822	0.0334	-17.4155	6.2909e-68
Waist circumference	0	ukbb	0.2011 (0.0074)	-0.2471	0.0289	-8.5377	1.3696e-17	-0.1347	0.0175	-7.6813	1.5744e-14
Pain type(s) experienced in last month: None of the above	0	ukbb	0.055 (0.0026)	0.3262	0.0392	8.3283	8.2016e-17	0.3781	0.0198	19.0707	4.4226e-81
Current employment status: Doing unpaid or voluntary work	0	ukbb	0.0092 (0.0015)	0.634	0.078	8.1296	4.3077e-16	0.6422	0.0552	11.6247	3.0883e-31
Types of physical activity in last 4 weeks: Light DIY (eg: pruning_ watering the lawn)	0	ukbb	0.0389 (0.0022)	0.3544	0.0438	8.0852	6.2057e-16	0.4616	0.0244	18.9033	1.0721e-79
Average weekly champagne plus white wine intake	0	ukbb	0.0307 (0.0026)	0.4567	0.0588	7.7714	7.7643e-15	0.4263	0.0315	13.5273	1.0791e-41
Alcohol usually taken with meals	0	ukbb	0.1094 (0.0051)	0.3103	0.0406	7.6461	2.0716e-14	0.3617	0.0205	17.6598	8.5587e-70
Mouth/teeth dental problems: None of the above	0	ukbb	0.0373 (0.002)	0.3553	0.0471	7.5483	4.4108e-14	0.2291	0.0266	8.6172	6.8612e-18
Current employment status: Unable to work because of sickness or disability	0	ukbb	0.0246 (0.0018)	-0.3866	0.0513	-7.5303	5.0641e-14	-0.4596	0.0287	-16.0198	9.2997e-58
Pack years adult smoking as proportion of life span exposed to smoking PREVIEW ONLY	0	ukbb	0.1285 (0.0113)	-0.3209	0.0431	-7.4524	9.1626e-14	-0.3226	0.0296	-10.9071	1.0657e-27
Transport type for commuting to job workplace: Public transport	0	ukbb	0.0319 (0.0033)	0.4748	0.0637	7.4506	9.2933e-14	0.6232	0.041	15.2104	3.019e-52
Mothers age at death	0	ukbb	0.0247 (0.0029)	0.4824	0.0658	7.3368	2.1878e-13	0.4167	0.0406	10.2725	9.3791e-25
Prospective memory result	0	ukbb	0.0582 (0.0054)	-0.4384	0.0603	-7.2714	3.5573e-13	-0.7523	0.0346	-21.7631	5.1902e-105
Transport type for commuting to job workplace: Cycle	0	ukbb	0.0312 (0.0032)	0.4471	0.0619	7.2254	4.9974e-13	0.3984	0.037	10.7537	5.6957e-27
Frequency of travelling from home to job workplace	0	ukbb	0.0216 (0.0029)	-0.5409	0.0749	-7.2178	5.2828e-13	-0.4139	0.0441	-9.3916	5.9088e-21
Duration of moderate activity	0	ukbb	0.0317 (0.0023)	-0.3994	0.0554	-7.2114	5.5377e-13	-0.5881	0.0294	-20.0054	4.9385e-89
Why stopped smoking: Health precaution	0	ukbb	0.0548 (0.0062)	0.497	0.0705	7.0464	1.8358e-12	0.3439	0.0406	8.4707	2.4387e-17
Wheeze or whistling in the chest in last year	0	ukbb	0.0602 (0.0032)	-0.2768	0.0395	-7.0123	2.345e-12	-0.2851	0.0218	-13.0977	3.3931e-39
Medication for pain relief_ constipation_ heartburn: None of the above	0	ukbb	0.0538 (0.0025)	0.2731	0.0397	6.8799	5.9899e-12	0.3455	0.0204	16.9197	3.2185e-64
Types of transport used (excluding work): Cycle	0	ukbb	0.0249 (0.0018)	0.3601	0.0527	6.8314	8.4065e-12	0.2692	0.0316	8.5234	1.5493e-17
Shortness of breath walking on level ground	0	ukbb	0.0494 (0.0052)	-0.4156	0.0608	-6.8311	8.4281e-12	-0.3325	0.0373	-8.9208	4.6284e-19
Pack years of smoking PREVIEW ONLY	0	ukbb	0.1111 (0.0101)	-0.3047	0.0453	-6.722	1.7924e-11	-0.318	0.031	-10.2588	1.0801e-24
Duration of light DIY	0	ukbb	0.0353 (0.0033)	-0.3757	0.0566	-6.6416	3.1024e-11	-0.3156	0.0309	-10.2221	1.5784e-24
Types of transport used (excluding work): Public transport	0	ukbb	0.0221 (0.0017)	0.3566	0.0538	6.6297	3.3628e-11	0.39	0.0316	12.3562	4.5108e-35
Maternal smoking around birth	0	ukbb	0.0503 (0.0028)	-0.2896	0.044	-6.5786	4.748e-11	-0.3153	0.0278	-11.3528	7.1853e-30
Types of physical activity in last 4 weeks: Walking for pleasure (not as a means of transport)	0	ukbb	0.0371 (0.0022)	0.2817	0.0436	6.4593	1.0521e-10	0.3138	0.0252	12.466	1.1447e-35
Types of physical activity in last 4 weeks: Other exercises (eg: swimming_ cycling_ keep fit_ bowling)	0	ukbb	0.047 (0.0025)	0.2741	0.0425	6.4492	1.1246e-10	0.29	0.0253	11.456	2.1936e-30
Weight	0	ukbb	0.2666 (0.0098)	-0.1874	0.0295	-6.3523	2.1213e-10	-0.0624	0.0176	-3.5386	0.0004
Breastfed as a baby	0	ukbb	0.0263 (0.0025)	0.3491	0.0555	6.2956	3.0618e-10	0.3581	0.0318	11.2511	2.2861e-29
Medication for pain relief_ constipation_ heartburn: Paracetamol	0	ukbb	0.0422 (0.0023)	-0.27	0.043	-6.2802	3.3807e-10	-0.3486	0.0249	-13.9761	2.1827e-44
Age started oral contraceptive pill	0	ukbb	0.0479 (0.0045)	0.362	0.0581	6.2295	4.6797e-10	0.3238	0.0314	10.3202	5.7118e-25
Leg pain on walking	0	ukbb	0.0576 (0.005)	-0.3543	0.0571	-6.2055	5.4527e-10	-0.3454	0.0315	-10.9702	5.3172e-28
Pain type(s) experienced in last month: Pain all over the body	0	ukbb	0.0106 (0.0015)	-0.4588	0.0742	-6.1823	6.3177e-10	-0.4617	0.0484	-9.5448	1.3642e-21
Frequency of unenthusiasm / disinterest in last 2 weeks	0	ukbb	0.0395 (0.0027)	-0.305	0.0495	-6.165	7.049e-10	-0.3365	0.0253	-13.277	3.1465e-40
Frequency of walking for pleasure in last 4 weeks	0	ukbb	0.0342 (0.0025)	-0.3303	0.0539	-6.1304	8.7656e-10	-0.434	0.0313	-13.8441	1.3814e-43
Transport type for commuting to job workplace: Car/motor vehicle	0	ukbb	0.0247 (0.0031)	-0.4254	0.0707	-6.0196	1.7482e-09	-0.4648	0.0449	-10.3594	3.7949e-25
Transport type for commuting to job workplace: Walk	0	ukbb	0.0168 (0.0028)	0.4983	0.0834	5.9762	2.2841e-09	0.4647	0.0512	9.0676	1.2166e-19
Diastolic blood pressure_ automated reading	0	ukbb	0.1361 (0.0055)	-0.2158	0.0362	-5.9593	2.5327e-09	-0.1464	0.0183	-8.0133	1.1168e-15
Pain type(s) experienced in last month: Hip pain	0	ukbb	0.0238 (0.002)	-0.3047	0.0514	-5.926	3.1043e-09	-0.297	0.0332	-8.9429	3.7921e-19
Fathers age at death	0	ukbb	0.0339 (0.0031)	0.2823	0.0481	5.8688	4.3906e-09	0.3352	0.0302	11.0802	1.5649e-28
Sodium in urine	0	ukbb	0.0718 (0.003)	-0.2338	0.0407	-5.7477	9.0456e-09	-0.2773	0.0218	-12.711	5.1351e-37
Reason for glasses/contact lenses: For astigmatism	0	ukbb	0.009 (0.0016)	0.4491	0.0784	5.7303	1.0026e-08	0.5853	0.0544	10.7493	5.9718e-27
Pain type(s) experienced in last month: Neck or shoulder pain	0	ukbb	0.0325 (0.0021)	-0.2524	0.0442	-5.7078	1.1444e-08	-0.3247	0.0267	-12.1745	4.2499e-34
Systolic blood pressure_ automated reading	0	ukbb	0.1275 (0.0054)	-0.2053	0.0361	-5.6914	1.2601e-08	-0.1233	0.0191	-6.4569	1.0687e-10
Hip circumference	0	ukbb	0.219 (0.0084)	-0.1754	0.0311	-5.6364	1.7363e-08	-0.038	0.0188	-2.0225	0.0431
Mood swings	0	ukbb	0.0713 (0.0033)	-0.2344	0.0422	-5.5586	2.7189e-08	-0.3277	0.0224	-14.6532	1.2845e-48
Chest pain or discomfort walking normally	0	ukbb	0.0741 (0.0097)	-0.4614	0.0837	-5.5106	3.5769e-08	-0.4945	0.0471	-10.4944	9.1693e-26
Fed-up feelings	0	ukbb	0.0718 (0.0034)	-0.243	0.0447	-5.4407	5.3067e-08	-0.2444	0.0235	-10.3821	2.9909e-25
Duration of vigorous activity	0	ukbb	0.0357 (0.0033)	-0.3271	0.0605	-5.4105	6.2858e-08	-0.4136	0.0342	-12.0957	1.1135e-33
Current tobacco smoking	0	ukbb	0.0552 (0.0029)	-0.2294	0.0427	-5.3766	7.5887e-08	-0.2925	0.0241	-12.115	8.7998e-34
Exposure to tobacco smoke outside home	0	ukbb	0.0322 (0.0026)	-0.2667	0.0496	-5.3735	7.7227e-08	-0.3304	0.0276	-11.9697	5.123e-33
Number of treatments/medications taken	0	ukbb	0.0607 (0.0026)	-0.2092	0.0396	-5.2896	1.226e-07	-0.2485	0.0225	-11.0423	2.3875e-28
Types of physical activity in last 4 weeks: Strenuous sports	0	ukbb	0.0218 (0.0017)	0.3152	0.0599	5.2608	1.4345e-07	0.2872	0.0319	9.0133	1.9994e-19
Back pain for 3+ months	0	ukbb	0.041 (0.006)	-0.3857	0.0735	-5.2444	1.568e-07	-0.2301	0.0481	-4.7883	1.6822e-06
Morning/evening person (chronotype)	0	ukbb	0.1156 (0.0043)	0.1801	0.0344	5.2419	1.5891e-07	0.1594	0.0196	8.1319	4.2244e-16
Standing height	0	ukbb	0.4534 (0.0237)	0.1435	0.0276	5.1921	2.0795e-07	0.1669	0.015	11.0878	1.4381e-28
Smoking status: Current	0	ukbb	0.0517 (0.0029)	-0.222	0.043	-5.1621	2.4414e-07	-0.297	0.0237	-12.5338	4.8776e-36
Vascular/heart problems diagnosed by doctor: None of the above	0	ukbb	0.1139 (0.0047)	0.1962	0.0381	5.1573	2.5057e-07	0.1508	0.0199	7.5799	3.4574e-14
Number of days/week of moderate physical activity 10+ minutes	0	ukbb	0.0415 (0.0024)	-0.2643	0.0516	-5.1208	3.0427e-07	-0.4566	0.0266	-17.1483	6.4733e-66
Loneliness_ isolation	0	ukbb	0.0374 (0.0023)	-0.2439	0.0479	-5.0914	3.5547e-07	-0.1906	0.0269	-7.08	1.442e-12
Number of live births	0	ukbb	0.0616 (0.0044)	-0.2451	0.0482	-5.0843	3.6897e-07	-0.2709	0.0276	-9.8269	8.6245e-23
Why stopped smoking: None of the above	0	ukbb	0.0409 (0.0053)	-0.3578	0.0707	-5.058	4.2361e-07	-0.1223	0.0463	-2.64	0.0083
Number of days/week walked 10+ minutes	0	ukbb	0.0423 (0.0023)	-0.2454	0.0489	-5.0155	5.2887e-07	-0.3041	0.0236	-12.8847	5.4917e-38
Illness_ injury_ bereavement_ stress in last 2 years: Serious illness_ injury or assault of a close relative	0	ukbb	0.0114 (0.0018)	0.3494	0.0711	4.9151	8.8731e-07	0.3997	0.0503	7.9476	1.9022e-15
Alcohol intake versus 10 years previously	0	ukbb	0.0346 (0.0024)	-0.2327	0.0476	-4.8935	9.9081e-07	-0.2945	0.0257	-11.4364	2.7499e-30
Reason for glasses/contact lenses: For short-sightedness_ i.e. only or mainly for distance viewing such as driving_ cinema etc (called myopia)	0	ukbb	0.0252 (0.0021)	0.2745	0.0562	4.886	1.0289e-06	0.3317	0.0292	11.3459	7.7742e-30
Vascular/heart problems diagnosed by doctor: High blood pressure	0	ukbb	0.1172 (0.0049)	-0.186	0.0382	-4.8676	1.1299e-06	-0.1317	0.02	-6.5843	4.5699e-11
Pain type(s) experienced in last month: Headache	0	ukbb	0.0444 (0.0027)	-0.2221	0.0459	-4.8391	1.3044e-06	-0.1761	0.0267	-6.6052	3.9689e-11
Ever highly irritable/argumentative for 2 days	0	ukbb	0.0523 (0.0056)	-0.2746	0.0573	-4.7931	1.6423e-06	-0.2771	0.0335	-8.2824	1.2071e-16
Non-cancer illness code_ self-reported: hypertension	0	ukbb	0.1153 (0.0049)	-0.181	0.0381	-4.7555	1.9796e-06	-0.1309	0.0201	-6.502	7.9244e-11
Long-standing illness_ disability or infirmity	0	ukbb	0.0498 (0.0024)	-0.1913	0.0404	-4.7397	2.1401e-06	-0.1423	0.0243	-5.8599	4.6314e-09
Illness_ injury_ bereavement_ stress in last 2 years: Death of a close relative	0	ukbb	0.0066 (0.0015)	-0.4612	0.0976	-4.7256	2.2948e-06	-0.4972	0.0715	-6.955	3.5249e-12
Snoring	0	ukbb	0.0604 (0.003)	0.1896	0.0405	4.6757	2.9294e-06	0.1332	0.0227	5.8593	4.6483e-09
Average weekly beer plus cider intake	0	ukbb	0.0522 (0.0034)	-0.2478	0.0531	-4.664	3.1016e-06	-0.3365	0.0307	-10.9524	6.4736e-28
Health satisfaction	0	ukbb	0.0834 (0.0053)	-0.2264	0.0487	-4.6495	3.328e-06	-0.23	0.0275	-8.3794	5.3215e-17
Forced vital capacity (FVC)	0	ukbb	0.1715 (0.0079)	0.1455	0.0315	4.6272	3.707e-06	0.1647	0.0198	8.3062	9.8813e-17
Drive faster than motorway speed limit	0	ukbb	0.0568 (0.0029)	0.209	0.0453	4.6095	4.0361e-06	0.3285	0.0256	12.8319	1.0863e-37
Average weekly fortified wine intake	0	ukbb	0.0125 (0.0022)	0.3714	0.0807	4.6045	4.1348e-06	0.492	0.0539	9.1275	7.0091e-20
Frequency of heavy DIY in last 4 weeks	0	ukbb	0.0194 (0.0035)	-0.4115	0.0904	-4.5532	5.284e-06	-0.3693	0.0526	-7.017	2.2672e-12
Time spent driving	0	ukbb	0.0421 (0.0028)	-0.2238	0.0494	-4.5305	5.8842e-06	-0.2464	0.0279	-8.8431	9.3133e-19
Impedance of arm (left)	0	ukbb	0.2329 (0.0086)	0.126	0.028	4.4983	6.8514e-06	0.112	0.0165	6.7875	1.1409e-11
Alcohol drinker status: Never	0	ukbb	0.0144 (0.0016)	-0.3209	0.0714	-4.4962	6.9189e-06	-0.173	0.0381	-4.5366	5.717e-06
Mineral and other dietary supplements: Glucosamine	0	ukbb	0.0245 (0.002)	0.2313	0.0515	4.4915	7.0726e-06	0.114	0.0307	3.7171	0.0002
Reason for reducing amount of alcohol drunk: Health precaution	0	ukbb	0.0463 (0.0046)	0.2689	0.0607	4.4321	9.3315e-06	-0.0014	0.036	-0.0388	0.969
Vascular/heart problems diagnosed by doctor: Angina	0	ukbb	0.0219 (0.002)	-0.2319	0.0525	-4.4206	9.8419e-06	-0.1767	0.0305	-5.803	6.5147e-09
Non-cancer illness code_ self-reported: angina	0	ukbb	0.0225 (0.002)	-0.2264	0.0512	-4.4182	9.9542e-06	-0.1786	0.03	-5.9616	2.4986e-09
Financial situation satisfaction	0	ukbb	0.0578 (0.0056)	-0.2594	0.0593	-4.3766	1.2056e-05	-0.3085	0.0349	-8.846	9.074e-19
Types of physical activity in last 4 weeks: None of the above	0	ukbb	0.0242 (0.0018)	-0.2435	0.0558	-4.3661	1.2648e-05	-0.2978	0.0321	-9.2805	1.6866e-20
Number of full sisters	0	ukbb	0.0189 (0.0018)	-0.2465	0.0565	-4.3625	1.2857e-05	-0.124	0.0336	-3.6924	0.0002
Getting up in morning	0	ukbb	0.0683 (0.003)	-0.1674	0.0389	-4.302	1.6927e-05	-0.1119	0.023	-4.8726	1.1016e-06
Forced vital capacity (FVC)_ Best measure	0	ukbb	0.1897 (0.0088)	0.1386	0.0323	4.2879	1.8034e-05	0.1715	0.02	8.5809	9.4106e-18
Mouth/teeth dental problems: Loose teeth	0	ukbb	0.0144 (0.0017)	-0.2822	0.0661	-4.2694	1.9598e-05	-0.1566	0.0415	-3.7694	0.0002
Smoking/smokers in household	0	ukbb	0.0097 (0.002)	-0.3884	0.0914	-4.2478	2.1586e-05	-0.5314	0.0571	-9.2991	1.4164e-20
Illnesses of siblings: None of the above (group 1)	0	ukbb	0.036 (0.0028)	0.2189	0.0515	4.2465	2.1715e-05	0.2214	0.0287	7.7208	1.1562e-14
Duration walking for pleasure	0	ukbb	0.0251 (0.0023)	0.2484	0.0586	4.2419	2.2161e-05	0.22	0.0339	6.4809	9.1183e-11
Taking other prescription medications	0	ukbb	0.043 (0.0023)	-0.1755	0.0416	-4.22	2.4434e-05	-0.2029	0.0248	-8.1826	2.7779e-16
Impedance of arm (right)	0	ukbb	0.2362 (0.0085)	0.1161	0.0281	4.1283	3.6548e-05	0.0981	0.0166	5.9269	3.0869e-09
Illnesses of siblings: Diabetes	0	ukbb	0.0205 (0.0022)	-0.2562	0.0623	-4.115	3.8717e-05	-0.1825	0.039	-4.6738	2.9568e-06
Frequency of stair climbing in last 4 weeks	0	ukbb	0.0349 (0.0022)	0.2119	0.0516	4.1035	4.0689e-05	0.1064	0.0285	3.7339	0.0002
Number of days/week of vigorous physical activity 10+ minutes	0	ukbb	0.0373 (0.0024)	-0.1848	0.0451	-4.0926	4.2648e-05	-0.3702	0.0265	-13.9606	2.7123e-44
Ever had hysterectomy (womb removed)	0	ukbb	0.0218 (0.0035)	-0.3396	0.0835	-4.065	4.803e-05	-0.3054	0.0433	-7.0599	1.6667e-12
Diagnoses - main ICD10: R10 Abdominal and pelvic pain	0	ukbb	0.0123 (0.0015)	-0.2829	0.0697	-4.0591	4.9255e-05	-0.3905	0.0414	-9.4218	4.4326e-21
Peak expiratory flow (PEF)	0	ukbb	0.0903 (0.0048)	0.1495	0.037	4.0454	5.2231e-05	0.1946	0.0209	9.3112	1.2645e-20
Frequency of tiredness / lethargy in last 2 weeks	0	ukbb	0.0593 (0.0029)	-0.1748	0.0435	-4.0227	5.7535e-05	-0.1678	0.0253	-6.6267	3.4337e-11
Blood clot_ DVT_ bronchitis_ emphysema_ asthma_ rhinitis_ eczema_ allergy diagnosed by doctor: Hayfever_ allergic rhinitis or eczema	0	ukbb	0.0722 (0.0061)	0.135	0.0337	4.0093	6.0908e-05	0.1385	0.022	6.3097	2.7957e-10
Number of children fathered	0	ukbb	0.0322 (0.0038)	-0.2606	0.065	-4.0087	6.1064e-05	-0.2645	0.0406	-6.5085	7.5892e-11
Ever manic/hyper for 2 days	0	ukbb	0.0185 (0.0049)	-0.4119	0.1029	-4.0036	6.2394e-05	-0.4061	0.0618	-6.5669	5.1387e-11
Creatinine (enzymatic) in urine	0	ukbb	0.0657 (0.0032)	-0.1789	0.045	-3.9739	7.0691e-05	-0.1684	0.0239	-7.0607	1.6566e-12
Light smokers_ at least 100 smokes in lifetime	0	ukbb	0.0766 (0.0081)	-0.2286	0.0576	-3.9673	7.2679e-05	-0.3304	0.034	-9.7238	2.3866e-22
Non-cancer illness code_ self-reported: osteoarthritis	0	ukbb	0.0194 (0.0017)	-0.2141	0.0542	-3.9488	7.856e-05	-0.2275	0.0344	-6.6221	3.5403e-11
Illness_ injury_ bereavement_ stress in last 2 years: Financial difficulties	0	ukbb	0.0327 (0.0023)	-0.1926	0.0493	-3.9076	9.3209e-05	-0.2395	0.0278	-8.6117	7.2004e-18
Pain type(s) experienced in last month: Back pain	0	ukbb	0.0396 (0.0023)	-0.174	0.045	-3.8677	0.0001	-0.3276	0.0268	-12.2314	2.1126e-34
Exposure to tobacco smoke at home	0	ukbb	0.0116 (0.0016)	-0.2825	0.0766	-3.6892	0.0002	-0.4196	0.046	-9.1213	7.4199e-20
Frequency of depressed mood in last 2 weeks	0	ukbb	0.043 (0.0029)	-0.1872	0.0503	-3.7211	0.0002	-0.2288	0.0288	-7.949	1.8807e-15
Alcohol drinker status: Previous	0	ukbb	0.0133 (0.0015)	-0.2526	0.0675	-3.7451	0.0002	-0.2223	0.0397	-5.6022	2.1169e-08
Birth weight of first child	0	ukbb	0.1078 (0.0067)	0.1707	0.0463	3.6859	0.0002	0.1422	0.0262	5.4329	5.5447e-08
Neck/shoulder pain for 3+ months	0	ukbb	0.0215 (0.0061)	-0.441	0.1194	-3.6934	0.0002	-0.3865	0.0823	-4.6946	2.6712e-06
Falls in the last year	0	ukbb	0.0329 (0.0021)	-0.1771	0.0471	-3.7561	0.0002	-0.1244	0.0309	-4.0215	5.783e-05
Frequency of tenseness / restlessness in last 2 weeks	0	ukbb	0.0435 (0.0026)	-0.1635	0.0451	-3.6277	0.0003	-0.2558	0.0281	-9.0942	9.5288e-20
Diagnoses - main ICD10: M54 Dorsalgia	0	ukbb	0.01 (0.0016)	-0.2711	0.075	-3.6165	0.0003	-0.3638	0.0474	-7.675	1.6547e-14
Diagnoses - main ICD10: R07 Pain in throat and chest	0	ukbb	0.0161 (0.0017)	-0.2279	0.0629	-3.6231	0.0003	-0.2563	0.0362	-7.0798	1.4439e-12
Illnesses of mother: Chronic bronchitis/emphysema	0	ukbb	0.0127 (0.0019)	-0.2774	0.0769	-3.6076	0.0003	-0.3147	0.0466	-6.7535	1.4431e-11
Number of full brothers	0	ukbb	0.0186 (0.0018)	-0.226	0.064	-3.5329	0.0004	-0.1749	0.037	-4.7223	2.3323e-06
Current employment status: Retired	0	ukbb	0.0082 (0.0015)	0.3046	0.0867	3.5143	0.0004	0.2203	0.0481	4.5809	4.6304e-06
Townsend deprivation index at recruitment	0	ukbb	0.0336 (0.0021)	-0.1837	0.0524	-3.5054	0.0005	-0.2628	0.0254	-10.3294	5.1882e-25
Medication for cholesterol_ blood pressure or diabetes: Blood pressure medication	0	ukbb	0.1043 (0.0058)	-0.1583	0.0452	-3.5037	0.0005	-0.1226	0.0255	-4.8078	1.5256e-06
Forced expiratory volume in 1-second (FEV1)	0	ukbb	0.1485 (0.0067)	0.1124	0.0328	3.4277	0.0006	0.169	0.0196	8.6071	7.4928e-18
Number of self-reported non-cancer illnesses	0	ukbb	0.0613 (0.0025)	-0.1281	0.0376	-3.411	0.0006	-0.1625	0.0228	-7.1262	1.0318e-12
Adopted as a child	0	ukbb	0.006 (0.0013)	-0.3669	0.1065	-3.4446	0.0006	-0.3027	0.0591	-5.1241	2.9899e-07
Number of cigarettes previously smoked daily	0	ukbb	0.1017 (0.014)	-0.1894	0.0551	-3.4364	0.0006	-0.1337	0.032	-4.1852	2.8494e-05
Tinnitus: Yes_ but not now_ but have in the past	0	ukbb	0.018 (0.0045)	-0.3534	0.1032	-3.4244	0.0006	-0.2134	0.058	-3.6828	0.0002
Diagnoses - main ICD10: K21 Gastro-oesophageal reflux disease	0	ukbb	0.0063 (0.0013)	-0.3762	0.1112	-3.3838	0.0007	-0.3823	0.0614	-6.2279	4.7263e-10
Medication for cholesterol_ blood pressure_ diabetes_ or take exogenous hormones: None of the above	0	ukbb	0.0675 (0.0047)	0.176	0.0527	3.3423	0.0008	0.1961	0.0261	7.5154	5.6751e-14
Ever had bowel cancer screening	0	ukbb	0.0129 (0.0017)	0.2149	0.064	3.3554	0.0008	-0.0102	0.0406	-0.2509	0.8019
Diagnoses - main ICD10: K80 Cholelithiasis	0	ukbb	0.0099 (0.0018)	-0.262	0.0787	-3.3308	0.0009	-0.1118	0.0495	-2.2589	0.0239
Illnesses of father: Diabetes	0	ukbb	0.0182 (0.0025)	-0.2169	0.0665	-3.2595	0.0011	-0.0915	0.0371	-2.4633	0.0138
Forced expiratory volume in 1-second (FEV1)_ Best measure	0	ukbb	0.1638 (0.0075)	0.1085	0.0335	3.2346	0.0012	0.1733	0.0199	8.7057	3.1568e-18
Medication for cholesterol_ blood pressure_ diabetes_ or take exogenous hormones: Blood pressure medication	0	ukbb	0.1061 (0.0068)	-0.1545	0.0478	-3.2302	0.0012	-0.106	0.0239	-4.4314	9.3618e-06
Non-cancer illness code_ self-reported: hayfever/allergic rhinitis	0	ukbb	0.0228 (0.0025)	0.17	0.0534	3.1839	0.0015	0.1921	0.0325	5.906	3.5062e-09
Medication for pain relief_ constipation_ heartburn: Omeprazole (e.g. Zanprol)	0	ukbb	0.0174 (0.0016)	-0.1899	0.0602	-3.1534	0.0016	-0.29	0.0366	-7.9303	2.1856e-15
Bilateral oophorectomy (both ovaries removed)	0	ukbb	0.0216 (0.0031)	-0.2338	0.0739	-3.1648	0.0016	-0.2733	0.0418	-6.5336	6.4187e-11
Illnesses of siblings: High blood pressure	0	ukbb	0.0366 (0.0027)	-0.155	0.0492	-3.1523	0.0016	-0.1341	0.0292	-4.5893	4.4467e-06
Medication for cholesterol_ blood pressure or diabetes: None of the above	0	ukbb	0.0882 (0.0054)	0.1451	0.046	3.1545	0.0016	0.1196	0.0264	4.5338	5.7933e-06
Ever had prostate specific antigen (PSA) test	0	ukbb	0.0343 (0.0037)	0.2059	0.0654	3.1481	0.0016	0.1316	0.0374	3.5214	0.0004
Diabetes diagnosed by doctor	0	ukbb	0.0431 (0.0026)	-0.1275	0.0408	-3.128	0.0018	-0.0675	0.0266	-2.5342	0.0113
Eye problems/disorders: Diabetes related eye disease	0	ukbb	0.0191 (0.0047)	-0.2937	0.0941	-3.1197	0.0018	-0.1347	0.059	-2.2825	0.0225
Weight change compared with 1 year ago	0	ukbb	0.0085 (0.0015)	-0.2675	0.0874	-3.0592	0.0022	-0.4805	0.0608	-7.9045	2.6902e-15
Mouth/teeth dental problems: Toothache	0	ukbb	0.0082 (0.0016)	-0.3139	0.1023	-3.0669	0.0022	-0.1005	0.0513	-1.9586	0.0502
Diagnoses - main ICD10: M17 Gonarthrosis [arthrosis of knee]	0	ukbb	0.0141 (0.0017)	-0.2001	0.0657	-3.044	0.0023	-0.2381	0.0406	-5.867	4.4374e-09
Medication for pain relief_ constipation_ heartburn: Ibuprofen (e.g. Nurofen)	0	ukbb	0.0224 (0.0018)	-0.1771	0.0583	-3.0359	0.0024	-0.1922	0.0298	-6.4442	1.1619e-10
Hand grip strength (left)	0	ukbb	0.1039 (0.004)	0.1052	0.035	3.0079	0.0026	0.0278	0.0208	1.3349	0.1819
Vascular/heart problems diagnosed by doctor: Heart attack	0	ukbb	0.0189 (0.0018)	-0.1631	0.0545	-2.994	0.0028	-0.1804	0.0325	-5.5429	2.9748e-08
Mouth/teeth dental problems: Bleeding gums	0	ukbb	0.0219 (0.0018)	-0.1775	0.0606	-2.9309	0.0034	-0.0164	0.0328	-0.4991	0.6177
Arm fat-free mass (left)	0	ukbb	0.2663 (0.0109)	-0.0874	0.0299	-2.9201	0.0035	-0.0145	0.0178	-0.8155	0.4148
Pain type(s) experienced in last month: Stomach or abdominal pain	0	ukbb	0.0214 (0.0016)	-0.1822	0.0626	-2.9108	0.0036	-0.2635	0.0339	-7.7738	7.6153e-15
Arm predicted mass (left)	0	ukbb	0.2653 (0.0109)	-0.0886	0.0305	-2.9087	0.0036	-0.0123	0.0176	-0.701	0.4833
Blood clot_ DVT_ bronchitis_ emphysema_ asthma_ rhinitis_ eczema_ allergy diagnosed by doctor: Emphysema/chronic bronchitis	0	ukbb	0.013 (0.0018)	-0.1901	0.0655	-2.9013	0.0037	-0.3216	0.0407	-7.9047	2.6868e-15
Relative age voice broke	0	ukbb	0.0727 (0.0056)	0.1441	0.0497	2.9016	0.0037	0.1366	0.0288	4.7425	2.1113e-06
Illness_ injury_ bereavement_ stress in last 2 years: None of the above	0	ukbb	0.0233 (0.0018)	0.1602	0.056	2.8598	0.0042	0.2301	0.029	7.9282	2.2232e-15
Family relationship satisfaction	0	ukbb	0.058 (0.0053)	0.1613	0.0565	2.8536	0.0043	0.1181	0.0353	3.3431	0.0008
Impedance of whole body	0	ukbb	0.259 (0.0098)	0.0853	0.0299	2.8534	0.0043	0.044	0.0167	2.6401	0.0083
Hand grip strength (right)	0	ukbb	0.1042 (0.0042)	0.1061	0.0373	2.845	0.0044	0.08	0.021	3.8157	0.0001
Medication for cholesterol_ blood pressure_ diabetes_ or take exogenous hormones: Cholesterol lowering medication	0	ukbb	0.0505 (0.0058)	-0.1603	0.0564	-2.8427	0.0045	-0.1781	0.0301	-5.924	3.1425e-09
Vitamin and mineral supplements: Multivitamins +/- minerals	0	ukbb	0.0234 (0.0018)	0.1454	0.0513	2.8329	0.0046	0.0089	0.0354	0.2503	0.8023
Diagnoses - main ICD10: K62 Other diseases of anus and rectum	0	ukbb	0.0047 (0.0015)	-0.3199	0.114	-2.8068	0.005	-0.2334	0.0649	-3.5978	0.0003
Sitting height	0	ukbb	0.3214 (0.0194)	0.0849	0.0303	2.8007	0.0051	0.1539	0.0163	9.4632	2.9859e-21
Non-cancer illness code_ self-reported: heart attack/myocardial infarction	0	ukbb	0.0194 (0.0018)	-0.1498	0.054	-2.7757	0.0055	-0.1701	0.0318	-5.3565	8.4851e-08
Number of incorrect matches in round	0	ukbb	0.0545 (0.0028)	-0.1052	0.038	-2.7702	0.0056	-0.5001	0.0228	-21.9077	2.1939e-106
Average weekly spirits intake	0	ukbb	0.0315 (0.0028)	-0.1422	0.0514	-2.7645	0.0057	-0.1974	0.0311	-6.3564	2.0653e-10
Illnesses of mother: Diabetes	0	ukbb	0.0198 (0.0019)	-0.1634	0.0591	-2.7633	0.0057	-0.144	0.0327	-4.4078	1.0444e-05
Non-cancer illness code_ self-reported: emphysema/chronic bronchitis	0	ukbb	0.0098 (0.0017)	-0.2082	0.0779	-2.6728	0.0075	-0.3336	0.046	-7.2486	4.2097e-13
Non-cancer illness code_ self-reported: gastro-oesophageal reflux (gord) / gastric reflux	0	ukbb	0.0113 (0.0017)	-0.1959	0.0733	-2.6724	0.0075	-0.2564	0.0407	-6.3062	2.86e-10
Relative age of first facial hair	0	ukbb	0.123 (0.0083)	0.1096	0.0413	2.6557	0.0079	0.1126	0.0227	4.954	7.2693e-07
Diagnoses - main ICD10: G47 Sleep disorders	0	ukbb	0.0063 (0.0015)	-0.241	0.0908	-2.655	0.0079	-0.0928	0.0567	-1.6364	0.1018
Hearing aid user	0	ukbb	0.0176 (0.0026)	-0.2166	0.0817	-2.6519	0.008	-0.0236	0.0458	-0.5146	0.6068
Illnesses of father: Chronic bronchitis/emphysema	0	ukbb	0.0154 (0.002)	-0.1663	0.0628	-2.6469	0.0081	-0.2876	0.0445	-6.4689	9.8716e-11
Duration of other exercises	0	ukbb	0.0185 (0.003)	-0.2146	0.081	-2.6495	0.0081	-0.2792	0.0481	-5.8056	6.4132e-09
Diagnoses - main ICD10: I84 Haemorrhoids	0	ukbb	0.0095 (0.0018)	-0.2111	0.0799	-2.6415	0.0083	-0.1161	0.0503	-2.3067	0.0211
Basal metabolic rate	0	ukbb	0.2862 (0.0117)	-0.0799	0.0303	-2.6363	0.0084	0.0122	0.0176	0.6898	0.4903
Worry too long after embarrassment	0	ukbb	0.0652 (0.0034)	0.1233	0.0471	2.6172	0.0089	0.099	0.0246	4.0306	5.5626e-05
Headaches for 3+ months	0	ukbb	0.055 (0.0076)	-0.1923	0.0739	-2.6016	0.0093	0.0567	0.0419	1.3532	0.176
Friendships satisfaction	0	ukbb	0.0612 (0.0054)	0.1511	0.0582	2.5941	0.0095	0.2328	0.034	6.8409	7.8677e-12
Handedness (chirality/laterality): Use both right and left hands equally	0	ukbb	0.0039 (0.0013)	-0.2803	0.1104	-2.5383	0.0111	-0.0772	0.061	-1.2642	0.2062
Nap during day	0	ukbb	0.0813 (0.0034)	-0.0872	0.0347	-2.5138	0.0119	-0.1325	0.0222	-5.9777	2.2627e-09
Medication for cholesterol_ blood pressure_ diabetes_ or take exogenous hormones: Hormone replacement therapy	0	ukbb	0.0147 (0.0027)	-0.2137	0.0858	-2.4903	0.0128	-0.2503	0.0527	-4.7491	2.0435e-06
Non-cancer illness code_ self-reported: diabetes	0	ukbb	0.0352 (0.0023)	-0.1112	0.0448	-2.4837	0.013	-0.0698	0.0283	-2.4635	0.0138
Sleeplessness / insomnia	0	ukbb	0.0629 (0.0027)	-0.0984	0.0397	-2.4748	0.0133	-0.136	0.0231	-5.8931	3.7912e-09
Miserableness	0	ukbb	0.0642 (0.0036)	-0.1131	0.0458	-2.4667	0.0136	-0.1208	0.0265	-4.5647	5.0013e-06
Leg fat-free mass (left)	0	ukbb	0.2682 (0.0109)	-0.0764	0.0315	-2.4271	0.0152	0.0251	0.0179	1.4017	0.161
Leg predicted mass (left)	0	ukbb	0.2679 (0.0109)	-0.0763	0.0315	-2.4242	0.0153	0.0246	0.0179	1.3733	0.1697
Non-cancer illness code_ self-reported: high cholesterol	0	ukbb	0.0405 (0.0057)	-0.1201	0.0499	-2.4074	0.0161	-0.1165	0.0273	-4.2604	2.0409e-05
Diagnoses - main ICD10: M67 Other disorders of synovium and tendon	0	ukbb	0.0021 (0.0014)	-0.5372	0.224	-2.3984	0.0165	-0.2812	0.1183	-2.3764	0.0175
Ever smoked	0	ukbb	0.0749 (0.0036)	0.089	0.0374	2.3784	0.0174	-0.027	0.0238	-1.1344	0.2566
Duration of heavy DIY	0	ukbb	0.0336 (0.004)	-0.1534	0.0646	-2.3748	0.0176	-0.1641	0.0379	-4.3311	1.4837e-05
Irritability	0	ukbb	0.069 (0.0041)	0.1058	0.0447	2.3668	0.0179	-0.0226	0.024	-0.94	0.3472
Diagnoses - main ICD10: G56 Mononeuropathies of upper limb	0	ukbb	0.0137 (0.0018)	-0.1543	0.0653	-2.364	0.0181	-0.276	0.0402	-6.8721	6.3277e-12
Diagnoses - main ICD10: K52 Other non-infective gastro-enteritis and colitis	0	ukbb	0.0047 (0.0012)	-0.2482	0.1057	-2.3474	0.0189	-0.325	0.0721	-4.5103	6.4747e-06
Mineral and other dietary supplements: Calcium	0	ukbb	0.0124 (0.0015)	0.1602	0.069	2.3207	0.0203	0.0997	0.0379	2.6305	0.0085
Diagnoses - main ICD10: N81 Female genital prolapse	0	ukbb	0.0068 (0.0017)	-0.2355	0.1019	-2.3116	0.0208	-0.1579	0.0523	-3.0165	0.0026
Length of working week for main job	0	ukbb	0.0195 (0.003)	-0.1835	0.0795	-2.3064	0.0211	-0.0427	0.0457	-0.934	0.3503
Chest pain or discomfort	0	ukbb	0.0331 (0.0022)	-0.1144	0.05	-2.2896	0.022	-0.1417	0.028	-5.0645	4.0943e-07
Birth weight	0	ukbb	0.1088 (0.0065)	0.0931	0.0407	2.288	0.0221	0.1099	0.0229	4.7961	1.618e-06
Time from waking to first cigarette	0	ukbb	0.0843 (0.0262)	0.2358	0.1033	2.282	0.0225	0.4161	0.0741	5.6137	1.9803e-08
Diagnoses - main ICD10: N92 Excessive_ frequent and irregular menstruation	0	ukbb	0.0069 (0.0017)	-0.2291	0.1018	-2.2509	0.0244	-0.2159	0.0549	-3.9324	8.4099e-05
Vitamin and mineral supplements: None of the above	0	ukbb	0.0299 (0.0018)	-0.1132	0.0503	-2.2485	0.0245	0.0436	0.0297	1.4669	0.1424
Loud music exposure frequency	0	ukbb	0.0289 (0.0046)	-0.1544	0.0689	-2.2416	0.025	-0.1941	0.0421	-4.607	4.0855e-06
Arm predicted mass (right)	0	ukbb	0.2659 (0.0111)	-0.0674	0.0302	-2.2297	0.0258	-2.1556e-05	0.0176	-0.0012	0.999
Illnesses of father: High blood pressure	0	ukbb	0.0193 (0.002)	-0.1452	0.0652	-2.228	0.0259	-0.0874	0.0359	-2.4379	0.0148
Non-cancer illness code_ self-reported: hiatus hernia	0	ukbb	0.0079 (0.0013)	-0.1846	0.0829	-2.225	0.0261	-0.3224	0.0483	-6.669	2.5747e-11
Risk taking	0	ukbb	0.0557 (0.0029)	-0.0996	0.0449	-2.2207	0.0264	-0.1405	0.0246	-5.713	1.1102e-08
Arm fat-free mass (right)	0	ukbb	0.2671 (0.0111)	-0.0673	0.0304	-2.2098	0.0271	-0.0007	0.0176	-0.0385	0.9693
Mineral and other dietary supplements: Zinc	0	ukbb	0.0108 (0.0015)	0.1559	0.0706	2.208	0.0272	0.0598	0.0418	1.4321	0.1521
Diagnoses - main ICD10: J22 Unspecified acute lower respiratory infection	0	ukbb	0.003 (0.0016)	-0.3363	0.155	-2.1689	0.0301	-0.2952	0.1144	-2.5814	0.0098
Had major operations	0	ukbb	0.0253 (0.0036)	0.1503	0.0695	2.1632	0.0305	0.0376	0.0376	0.9996	0.3175
Most recent bowel cancer screening	0	ukbb	0.0135 (0.0061)	0.321	0.1484	2.1628	0.0306	0.3742	0.1181	3.169	0.0015
Ever taken oral contraceptive pill	0	ukbb	0.0192 (0.0029)	0.1623	0.0763	2.1264	0.0335	0.1914	0.0396	4.8284	1.3765e-06
Illnesses of siblings: Heart disease	0	ukbb	0.0172 (0.0023)	-0.1425	0.0673	-2.1184	0.0341	-0.2049	0.0418	-4.8974	9.7112e-07
Non-cancer illness code_ self-reported: cholelithiasis/gall stones	0	ukbb	0.0085 (0.0017)	-0.1882	0.0896	-2.101	0.0356	-0.1407	0.0479	-2.9373	0.0033
Mineral and other dietary supplements: Selenium	0	ukbb	0.0062 (0.0015)	0.2168	0.104	2.0843	0.0371	0.0824	0.0593	1.3899	0.1645
Vitamin and mineral supplements: Vitamin D	0	ukbb	0.0064 (0.0016)	0.2148	0.1033	2.0795	0.0376	0.0784	0.0529	1.4818	0.1384
Diagnoses - main ICD10: K44 Diaphragmatic hernia	0	ukbb	0.0047 (0.0013)	-0.244	0.1187	-2.0554	0.0398	-0.3388	0.0656	-5.165	2.404e-07
Non-cancer illness code_ self-reported: migraine	0	ukbb	0.0162 (0.0019)	-0.1289	0.063	-2.0467	0.0407	0.0038	0.0331	0.1143	0.909
Number of older siblings	0	ukbb	0.0065 (0.0051)	-0.4221	0.2075	-2.0342	0.0419	-0.2775	0.1493	-1.8583	0.0631
Mineral and other dietary supplements: None of the above	0	ukbb	0.0295 (0.0021)	-0.1091	0.0536	-2.0334	0.042	0.0288	0.0296	0.97	0.332
Ever stopped smoking for 6+ months	0	ukbb	0.02 (0.0058)	-0.2052	0.1012	-2.0287	0.0425	-0.3481	0.0668	-5.2128	1.8598e-07
Diagnoses - main ICD10: R31 Unspecified haematuria	0	ukbb	0.0026 (0.0015)	-0.2952	0.1482	-1.991	0.0465	-0.1886	0.0791	-2.3853	0.0171
Illnesses of mother: None of the above (group 1)	0	ukbb	0.0166 (0.0018)	0.1231	0.0624	1.9725	0.0486	0.0549	0.0324	1.6979	0.0895
Diagnoses - main ICD10: K29 Gastritis and duodenitis	0	ukbb	0.0074 (0.0015)	-0.1721	0.0877	-1.9628	0.0497	-0.3582	0.0544	-6.5898	4.4041e-11
Illnesses of mother: Alzheimers disease/dementia	0	ukbb	0.0035 (0.0049)	0.379	0.1948	1.9457	0.0517	0.2347	0.1042	2.2514	0.0244
Medication for pain relief_ constipation_ heartburn: Aspirin	0	ukbb	0.0212 (0.0019)	-0.1021	0.0526	-1.9427	0.052	-0.1497	0.0298	-5.0196	5.1773e-07
Number of cigarettes currently smoked daily (current cigarette smokers)	0	ukbb	0.1038 (0.0272)	-0.1841	0.095	-1.938	0.0526	-0.1697	0.0558	-3.0389	0.0024
Reason for glasses/contact lenses: For long-sightedness_ i.e. for distance and near_ but particularly for near tasks like reading (called hypermetropia)	0	ukbb	0.0097 (0.0015)	-0.1467	0.0759	-1.9324	0.0533	-0.2088	0.0491	-4.251	2.128e-05
Diagnoses - main ICD10: K20 Oesophagitis	0	ukbb	0.002 (0.0014)	-0.3652	0.1894	-1.9281	0.0538	-0.4473	0.1569	-2.8511	0.0044
Ever used hormone-replacement therapy (HRT)	0	ukbb	0.0408 (0.0032)	-0.1144	0.0595	-1.9232	0.0545	-0.246	0.0337	-7.2918	3.059e-13
Non-cancer illness code_ self-reported: back problem	0	ukbb	0.0051 (0.0013)	-0.1894	0.0986	-1.9201	0.0548	-0.2328	0.066	-3.5249	0.0004
Happiness	0	ukbb	0.0614 (0.0051)	0.111	0.0585	1.8959	0.058	0.0819	0.0336	2.4406	0.0147
Blood clot_ DVT_ bronchitis_ emphysema_ asthma_ rhinitis_ eczema_ allergy diagnosed by doctor: None of the above	0	ukbb	0.0759 (0.0071)	-0.0663	0.035	-1.8926	0.0584	-0.0403	0.021	-1.9165	0.0553
Diagnoses - main ICD10: I20 Angina pectoris	0	ukbb	0.0087 (0.0016)	-0.1552	0.0823	-1.8862	0.0593	-0.2156	0.0501	-4.3053	1.6674e-05
Non-cancer illness code_ self-reported: type 2 diabetes	0	ukbb	0.0062 (0.0014)	-0.1797	0.0976	-1.8403	0.0657	-0.0225	0.0533	-0.4219	0.6731
Non-cancer illness code_ self-reported: mania/bipolar disorder/manic depression	0	ukbb	0.0055 (0.0014)	0.1956	0.1066	1.8348	0.0665	0.0782	0.0546	1.432	0.1522
Diagnoses - main ICD10: S66 Injury of muscle and tendon at wrist and hand level	0	ukbb	0.0018 (0.0012)	-0.4303	0.2372	-1.8139	0.0697	-0.1938	0.1005	-1.9291	0.0537
Other eye problems	0	ukbb	0.0096 (0.0016)	-0.1484	0.0819	-1.8104	0.0702	-0.0386	0.0428	-0.9024	0.3668
Illness_ injury_ bereavement_ stress in last 2 years: Marital separation/divorce	0	ukbb	0.0038 (0.0014)	-0.2335	0.1293	-1.8055	0.071	-0.283	0.0841	-3.3659	0.0008
Types of physical activity in last 4 weeks: Heavy DIY (eg: weeding_ lawn mowing_ carpentry_ digging)	0	ukbb	0.0339 (0.0019)	0.0828	0.0461	1.797	0.0723	0.2338	0.028	8.3558	6.4977e-17
Pulse wave peak to peak time	0	ukbb	0.0382 (0.0049)	0.1329	0.0741	1.793	0.073	0.1016	0.0412	2.4686	0.0136
Average weekly intake of other alcoholic drinks	0	ukbb	0.0071 (0.0059)	-0.4828	0.2696	-1.7906	0.0734	-0.4244	0.1752	-2.4224	0.0154
Non-cancer illness code_ self-reported: sleep apnoea	0	ukbb	0.0033 (0.0014)	-0.2727	0.1531	-1.7809	0.0749	-0.0459	0.0776	-0.5921	0.5538
Number of trend entries	0	ukbb	0.0292 (0.01)	0.2114	0.1192	1.7729	0.0762	0.2661	0.0761	3.4976	0.0005
Why reduced smoking: Illness or ill health	0	ukbb	0.1143 (0.0426)	-0.2296	0.1296	-1.7721	0.0764	-0.2204	0.0778	-2.832	0.0046
Wears glasses or contact lenses	0	ukbb	0.0161 (0.0016)	0.1225	0.0694	1.7655	0.0775	0.2795	0.0342	8.1711	3.0569e-16
Illnesses of father: Lung cancer	0	ukbb	0.015 (0.002)	-0.1251	0.0709	-1.7651	0.0776	-0.2597	0.0393	-6.6126	3.7768e-11
Mean time to correctly identify matches	0	ukbb	0.0729 (0.0029)	-0.0695	0.0394	-1.7644	0.0777	-0.1484	0.0233	-6.3782	1.7916e-10
Medication for pain relief_ constipation_ heartburn: Laxatives (e.g. Dulcolax_ Senokot)	0	ukbb	0.0117 (0.0016)	-0.1254	0.0714	-1.7574	0.0788	-0.3489	0.0491	-7.113	1.1353e-12
Leg fat-free mass (right)	0	ukbb	0.266 (0.0109)	-0.0556	0.0317	-1.7564	0.079	0.0352	0.0178	1.9705	0.0488
Home area population density - urban or rural: Scotland - Large Urban Area	0	ukbb	0.011 (0.0033)	0.1995	0.114	1.7505	0.08	0.2435	0.0632	3.8516	0.0001
Leg predicted mass (right)	0	ukbb	0.2657 (0.0109)	-0.0556	0.0318	-1.75	0.0801	0.0352	0.0178	1.9698	0.0489
Diagnoses - main ICD10: I21 Acute myocardial infarction	0	ukbb	0.0104 (0.0017)	-0.1323	0.0767	-1.7259	0.0844	-0.1566	0.0431	-3.6331	0.0003
No-wear time bias adjusted acceleration standard deviation	0	ukbb	0.09 (0.0079)	0.0953	0.0556	1.7132	0.0867	-0.002	0.0327	-0.0597	0.9524
Duration of strenuous sports	0	ukbb	0.0297 (0.0134)	-0.2267	0.1335	-1.6982	0.0895	-0.3043	0.0952	-3.196	0.0014
Non-cancer illness code_ self-reported: deep venous thrombosis (dvt)	0	ukbb	0.0109 (0.0019)	-0.141	0.0836	-1.6855	0.0919	-0.1822	0.0432	-4.222	2.4216e-05
Fractured bone site(s): Wrist	0	ukbb	0.0072 (0.0015)	0.1563	0.0929	1.6819	0.0926	0.0242	0.0492	0.4914	0.6232
Diagnoses - main ICD10: M70 Soft tissue disorders related to use_ overuse and pressure	0	ukbb	0.004 (0.0014)	-0.2053	0.1226	-1.6745	0.094	-0.2242	0.0676	-3.3186	0.0009
Illnesses of mother: High blood pressure	0	ukbb	0.0294 (0.0021)	-0.0867	0.0523	-1.6584	0.0972	-0.0331	0.029	-1.1393	0.2546
Bring up phlegm/sputum/mucus on most days	0	ukbb	0.0268 (0.006)	-0.1548	0.095	-1.629	0.1033	-0.1379	0.0509	-2.7072	0.0068
Diagnoses - main ICD10: K40 Inguinal hernia	0	ukbb	0.0183 (0.0021)	0.1012	0.0622	1.6267	0.1038	-0.1069	0.0356	-3.0048	0.0027
Home area population density - urban or rural: England/Wales - Village - less sparse	0	ukbb	0.0021 (0.0014)	0.2662	0.1637	1.6262	0.1039	0.2776	0.1293	2.1466	0.0318
Smoking status: Previous	0	ukbb	0.0519 (0.003)	0.0744	0.0458	1.625	0.1042	-0.0475	0.0245	-1.9389	0.0525
Non-cancer illness code_ self-reported: enlarged prostate	0	ukbb	0.0063 (0.0014)	0.144	0.0886	1.6244	0.1043	0.0181	0.0524	0.3447	0.7303
Medication for cholesterol_ blood pressure or diabetes: Cholesterol lowering medication	0	ukbb	0.0683 (0.0068)	-0.0827	0.0513	-1.6125	0.1069	-0.074	0.0294	-2.517	0.0118
Current employment status: Looking after home and/or family	0	ukbb	0.0061 (0.0014)	0.1498	0.093	1.6115	0.1071	0.1101	0.0575	1.9152	0.0555
Comparative body size at age 10	0	ukbb	0.146 (0.0092)	-0.0572	0.0363	-1.5755	0.1151	0.0049	0.0211	0.2307	0.8175
Blood clot_ DVT_ bronchitis_ emphysema_ asthma_ rhinitis_ eczema_ allergy diagnosed by doctor: Blood clot in the leg (DVT)	0	ukbb	0.0104 (0.0018)	-0.1351	0.0862	-1.5668	0.1172	-0.1844	0.045	-4.0932	4.2547e-05
Non-cancer illness code_ self-reported: crohns disease	0	ukbb	0.0051 (0.0016)	-0.1673	0.1069	-1.5652	0.1175	-0.14	0.0538	-2.6031	0.0092
Maximum workload during fitness test	0	ukbb	0.042 (0.01)	0.1455	0.0952	1.528	0.1265	0.2727	0.0611	4.4649	8.0088e-06
Diagnoses - main ICD10: I83 Varicose veins of lower extremities	0	ukbb	0.0198 (0.0022)	-0.0837	0.0549	-1.5247	0.1273	-0.2354	0.0361	-6.514	7.3179e-11
Illnesses of siblings: Stroke	0	ukbb	0.0046 (0.0019)	-0.1862	0.1241	-1.501	0.1334	-0.2303	0.0795	-2.8983	0.0038
Other serious medical condition/disability diagnosed by doctor	0	ukbb	0.025 (0.0018)	0.0803	0.0537	1.4933	0.1354	0.0539	0.031	1.7377	0.0823
Diagnoses - main ICD10: S52 Fracture of forearm	0	ukbb	0.0065 (0.0019)	0.159	0.1066	1.4912	0.1359	0.1168	0.051	2.2903	0.022
Frequency of light DIY in last 4 weeks	0	ukbb	0.0229 (0.003)	-0.1014	0.0682	-1.4869	0.1371	-0.0529	0.0424	-1.247	0.2124
Illnesses of siblings: Severe depression	0	ukbb	0.014 (0.002)	0.1095	0.0737	1.4854	0.1374	0.0598	0.0389	1.5371	0.1243
Pulse rate	0	ukbb	0.1341 (0.0139)	-0.0698	0.047	-1.4844	0.1377	-0.0384	0.023	-1.6723	0.0945
Diagnoses - main ICD10: K30 Dyspepsia	0	ukbb	0.0028 (0.0014)	-0.2164	0.1483	-1.4597	0.1444	-0.4299	0.1123	-3.8276	0.0001
Diagnoses - main ICD10: J44 Other chronic obstructive pulmonary disease	0	ukbb	0.0046 (0.0013)	-0.1558	0.1073	-1.452	0.1465	-0.2661	0.0745	-3.5698	0.0004
Diagnoses - main ICD10: M23 Internal derangement of knee	0	ukbb	0.0082 (0.0019)	-0.131	0.0906	-1.4459	0.1482	-0.1526	0.0437	-3.493	0.0005
Diagnoses - main ICD10: M20 Acquired deformities of fingers and toes	0	ukbb	0.0099 (0.0015)	-0.1202	0.084	-1.4307	0.1525	-0.1069	0.047	-2.2762	0.0228
Illnesses of father: Heart disease	0	ukbb	0.0298 (0.0025)	0.0722	0.0507	1.4233	0.1547	0.0571	0.0291	1.9616	0.0498
Pain type(s) experienced in last month: Facial pain	0	ukbb	0.007 (0.0015)	-0.1341	0.0957	-1.4016	0.161	-0.2972	0.0613	-4.8507	1.2301e-06
Seen a psychiatrist for nerves_ anxiety_ tension or depression	0	ukbb	0.0311 (0.0021)	0.0661	0.0476	1.3879	0.1652	-0.1311	0.0289	-4.5451	5.4899e-06
Diagnoses - main ICD10: I25 Chronic ischaemic heart disease	0	ukbb	0.0197 (0.0022)	-0.082	0.0593	-1.3833	0.1666	-0.0892	0.0343	-2.5987	0.0094
Non-cancer illness code_ self-reported: joint disorder	0	ukbb	0.0019 (0.0013)	-0.2549	0.1851	-1.3773	0.1684	-0.0708	0.0915	-0.7738	0.439
Knee pain for 3+ months	0	ukbb	0.0259 (0.0071)	-0.1459	0.1065	-1.3705	0.1705	-0.1798	0.0585	-3.0737	0.0021
Current employment status: In paid employment or self-employed	0	ukbb	0.0081 (0.0014)	0.1125	0.0821	1.3694	0.1709	0.2941	0.0497	5.9185	3.2493e-09
Diagnoses - main ICD10: N40 Hyperplasia of prostate	0	ukbb	0.0061 (0.0016)	0.1279	0.0945	1.3531	0.176	-0.052	0.0565	-0.9209	0.3571
Past tobacco smoking	0	ukbb	0.0909 (0.004)	-0.0507	0.0381	-1.3303	0.1834	0.0612	0.0224	2.7345	0.0062
Non-cancer illness code_ self-reported: pneumothorax	0	ukbb	0.0034 (0.0014)	0.1721	0.1304	1.3192	0.1871	-0.0066	0.0673	-0.0984	0.9216
Diagnoses - main ICD10: M72 Fibroblastic disorders	0	ukbb	0.0125 (0.0021)	-0.0991	0.0753	-1.3154	0.1884	-0.0303	0.0475	-0.638	0.5235
Distance between home and job workplace	0	ukbb	0.0113 (0.0031)	-0.1477	0.1124	-1.3135	0.189	0.2462	0.0723	3.4045	0.0007
Impedance of leg (left)	0	ukbb	0.2428 (0.0095)	0.0434	0.0332	1.3063	0.1914	-0.0333	0.0177	-1.8834	0.0596
Cancer code_ self-reported: basal cell carcinoma	0	ukbb	0.0106 (0.0019)	0.103	0.0792	1.3006	0.1934	0.0729	0.0411	1.7724	0.0763
Used an inhaler for chest within last hour	0	ukbb	0.0044 (0.0015)	-0.1313	0.1011	-1.298	0.1943	-0.0226	0.0653	-0.3463	0.7291
Impedance of leg (right)	0	ukbb	0.2416 (0.0092)	0.0424	0.0327	1.2962	0.1949	-0.0209	0.0175	-1.1974	0.2312
Tinnitus: Yes_ now some of the time	0	ukbb	0.0082 (0.0041)	-0.1942	0.1509	-1.2875	0.1979	-0.2265	0.0952	-2.3779	0.0174
Ever depressed for a whole week	0	ukbb	0.0622 (0.0057)	0.0746	0.0585	1.2755	0.2021	-0.0221	0.0366	-0.6044	0.5456
Cancer code_ self-reported: malignant melanoma	0	ukbb	0.0052 (0.0016)	-0.1354	0.107	-1.2657	0.2056	-0.0142	0.0582	-0.2446	0.8067
Whole body water mass	0	ukbb	0.2909 (0.0124)	-0.0383	0.0304	-1.2601	0.2076	0.0386	0.0174	2.213	0.0269
Type of tobacco previously smoked: Cigars or pipes	0	ukbb	0.0125 (0.0051)	0.1597	0.127	1.258	0.2084	0.1786	0.0835	2.1386	0.0325
Diagnoses - main ICD10: K60 Fissure and fistula of anal and rectal regions	0	ukbb	0.0055 (0.0014)	-0.1106	0.0893	-1.2383	0.2156	-0.0927	0.0573	-1.6172	0.1058
Non-cancer illness code_ self-reported: arthritis (nos)	0	ukbb	0.0016 (0.0014)	-0.242	0.1971	-1.2276	0.2196	-0.0946	0.1042	-0.9078	0.364
Whole body fat-free mass	0	ukbb	0.2909 (0.0125)	-0.0371	0.0303	-1.2246	0.2207	0.039	0.0175	2.2335	0.0255
Forced expiratory volume in 1-second (FEV1)_ predicted	0	ukbb	0.1724 (0.0123)	0.0492	0.0411	1.1978	0.231	0.1251	0.0212	5.9064	3.4957e-09
Pulse rate_ automated reading	0	ukbb	0.1532 (0.012)	-0.0391	0.0327	-1.1964	0.2315	-0.0411	0.0173	-2.3826	0.0172
Diagnoses - main ICD10: M24 Other specific joint derangements	0	ukbb	0.004 (0.0014)	-0.152	0.1271	-1.1954	0.2319	-0.1994	0.0832	-2.3952	0.0166
Ever had stillbirth_ spontaneous miscarriage or termination	0	ukbb	0.0204 (0.0031)	-0.0913	0.0767	-1.1908	0.2337	-0.123	0.0448	-2.7481	0.006
Illness_ injury_ bereavement_ stress in last 2 years: Serious illness_ injury or assault to yourself	0	ukbb	0.0141 (0.0016)	-0.0805	0.0679	-1.1863	0.2355	-0.1336	0.0375	-3.5611	0.0004
Diagnoses - main ICD10: K43 Ventral hernia	0	ukbb	0.005 (0.0014)	-0.1348	0.1138	-1.1842	0.2363	-0.1544	0.0587	-2.6314	0.0085
Heel bone mineral density (BMD) T-score_ automated	0	ukbb	0.2958 (0.0335)	-0.0458	0.0392	-1.1686	0.2425	-0.0171	0.0188	-0.9115	0.362
Neuroticism score	0	ukbb	0.1186 (0.0063)	-0.0535	0.0458	-1.1667	0.2433	-0.1675	0.0249	-6.7308	1.6874e-11
Forced expiratory volume in 1-second (FEV1)_ predicted percentage	0	ukbb	0.2023 (0.01)	0.0465	0.0399	1.1668	0.2433	0.1069	0.0221	4.8466	1.2562e-06
Illnesses of father: None of the above (group 2)	0	ukbb	0.0093 (0.0018)	0.1023	0.088	1.1625	0.245	0.0636	0.0477	1.3349	0.1819
Diagnoses - main ICD10: I80 Phlebitis and thrombophlebitis	0	ukbb	0.0076 (0.0017)	-0.1104	0.0956	-1.1542	0.2484	-0.0793	0.0435	-1.8215	0.0685
Diagnoses - main ICD10: M25 Other joint disorders_ not elsewhere classified	0	ukbb	0.0009 (0.0014)	-0.6108	0.5303	-1.1518	0.2494	-0.7141	0.4826	-1.4796	0.139
Hearing difficulty/problems: Yes	0	ukbb	0.0418 (0.0026)	-0.0511	0.0447	-1.1432	0.253	0.0278	0.0263	1.056	0.291
Diagnoses - main ICD10: R35 Polyuria	0	ukbb	0.003 (0.0015)	-0.1792	0.1573	-1.139	0.2547	-0.0911	0.0854	-1.067	0.286
Hair/balding pattern: Pattern 3	0	ukbb	0.0568 (0.0145)	0.0596	0.0525	1.1362	0.2559	0.0361	0.0364	0.9923	0.321
Tinnitus: Yes_ now most or all of the time	0	ukbb	0.0329 (0.0047)	-0.0928	0.0817	-1.1348	0.2564	-0.0415	0.045	-0.9227	0.3562
Illnesses of father: None of the above (group 1)	0	ukbb	0.0146 (0.002)	0.0835	0.0743	1.1245	0.2608	0.0562	0.0401	1.4006	0.1613
Non-cancer illness code_ self-reported: eczema/dermatitis	0	ukbb	0.0085 (0.0022)	0.0856	0.0763	1.1217	0.262	0.1509	0.0483	3.1231	0.0018
Comparative height size at age 10	0	ukbb	0.2429 (0.0127)	0.0333	0.0302	1.1035	0.2698	0.0556	0.0164	3.3978	0.0007
Former alcohol drinker	0	ukbb	0.1249 (0.0219)	0.0933	0.0849	1.0997	0.2715	-0.0359	0.0472	-0.7611	0.4466
Non-cancer illness code_ self-reported: vaginal prolapse/uterine prolapse	0	ukbb	0.0046 (0.0014)	-0.1274	0.1167	-1.0908	0.2753	-0.1268	0.0689	-1.8401	0.0658
Diagnoses - main ICD10: N32 Other disorders of bladder	0	ukbb	0.0041 (0.0012)	0.1223	0.1122	1.0903	0.2756	-0.135	0.0647	-2.0864	0.0369
Illnesses of mother: Breast cancer	0	ukbb	0.0094 (0.0019)	0.0915	0.0843	1.0848	0.278	0.0624	0.047	1.3284	0.1841
Non-cancer illness code_ self-reported: polio / poliomyelitis	0	ukbb	0.0025 (0.0013)	-0.1685	0.1555	-1.0833	0.2787	-0.1363	0.0875	-1.5584	0.1191
Diagnoses - main ICD10: N20 Calculus of kidney and ureter	0	ukbb	0.0077 (0.0014)	-0.0963	0.0894	-1.0766	0.2817	-0.1829	0.054	-3.3858	0.0007
Hearing difficulty/problems with background noise	0	ukbb	0.0518 (0.0026)	-0.0458	0.043	-1.0642	0.2872	-0.0009	0.0272	-0.0336	0.9732
Diagnoses - main ICD10: C44 Other malignant neoplasms of skin	0	ukbb	0.01 (0.0025)	0.0883	0.0835	1.057	0.2905	0.0131	0.0416	0.315	0.7527
Diagnoses - main ICD10: L03 Cellulitis	0	ukbb	0.0039 (0.0015)	-0.1373	0.1303	-1.0533	0.2922	-0.1447	0.0704	-2.0556	0.0398
Diagnoses - main ICD10: R11 Nausea and vomiting	0	ukbb	0.0012 (0.0013)	0.283	0.2695	1.05	0.2937	-0.3303	0.1994	-1.656	0.0977
Illnesses of father: Prostate cancer	0	ukbb	0.0083 (0.0019)	0.0948	0.0923	1.0268	0.3045	0.0893	0.0491	1.8197	0.0688
Diagnoses - main ICD10: D25 Leiomyoma of uterus	0	ukbb	0.0057 (0.0015)	-0.0918	0.0898	-1.0226	0.3065	-0.0672	0.0526	-1.2766	0.2017
Non-cancer illness code_ self-reported: ankylosing spondylitis	0	ukbb	0.0016 (0.0015)	-0.2009	0.2017	-0.9963	0.3191	0.048	0.1048	0.4583	0.6468
Non-cancer illness code_ self-reported: nasal polyps	0	ukbb	0.0051 (0.0015)	0.1004	0.101	0.9946	0.3199	0.0724	0.0599	1.2093	0.2266
Mineral and other dietary supplements: Fish oil (including cod liver oil)	0	ukbb	0.0265 (0.0019)	0.056	0.057	0.9822	0.326	-0.0973	0.0332	-2.932	0.0034
Nervous feelings	0	ukbb	0.0664 (0.004)	0.0445	0.0462	0.9631	0.3355	-0.1338	0.0279	-4.798	1.6024e-06
Hair/balding pattern: Pattern 2	0	ukbb	0.052 (0.0064)	-0.0512	0.0532	-0.9626	0.3358	-0.0208	0.0317	-0.6539	0.5132
Diagnoses - main ICD10: R55 Syncope and collapse	0	ukbb	0.0058 (0.0014)	-0.0964	0.1005	-0.9593	0.3374	-0.0944	0.0546	-1.7307	0.0835
Diagnoses - main ICD10: K22 Other diseases of oesophagus	0	ukbb	0.0043 (0.0016)	-0.1197	0.1249	-0.9584	0.3379	-0.2705	0.0783	-3.4552	0.0005
Diagnoses - main ICD10: J33 Nasal polyp	0	ukbb	0.0032 (0.0015)	0.1324	0.1385	0.9561	0.339	0.0551	0.0711	0.776	0.4377
Reproduciblity of spirometry measurement using ERS/ATS criteria	0	ukbb	0.0141 (0.0023)	0.0728	0.0765	0.9516	0.3413	-0.009	0.0439	-0.205	0.8376
Pulse wave Arterial Stiffness index	0	ukbb	0.0379 (0.0052)	-0.0681	0.0724	-0.9409	0.3468	-0.0361	0.0411	-0.8779	0.38
Diagnoses - main ICD10: S76 Injury of muscle and tendon at hip and thigh level	0	ukbb	0.0016 (0.0013)	0.1669	0.1814	0.9199	0.3576	-0.0712	0.109	-0.6531	0.5137
Cancer code_ self-reported: small intestine/small bowel cancer	0	ukbb	0.001 (0.0015)	-0.461	0.5033	-0.916	0.3597	-0.0797	0.13	-0.6129	0.54
Non-cancer illness code_ self-reported: chronic obstructive airways disease/copd	0	ukbb	0.0062 (0.0015)	-0.0891	0.0975	-0.9131	0.3612	-0.2392	0.0656	-3.6457	0.0003
Diagnoses - main ICD10: Z80 Family history of malignant neoplasm	0	ukbb	0.0013 (0.0013)	0.1855	0.2087	0.8889	0.3741	0.0033	0.1132	0.0295	0.9765
Work/job satisfaction	0	ukbb	0.0484 (0.0065)	-0.0626	0.0704	-0.8887	0.3742	-0.0033	0.0396	-0.0821	0.9346
Underlying (primary) cause of death: ICD10: J84.1 Other interstitial pulmonary diseases with fibrosis	0	ukbb	0.1116 (0.0644)	0.1146	0.1341	0.8541	0.3931	0.0516	0.0912	0.5658	0.5715
Diagnoses - main ICD10: R14 Flatulence and related conditions	0	ukbb	0.0032 (0.0013)	-0.11	0.1289	-0.8528	0.3938	-0.0118	0.0751	-0.1576	0.8748
Guilty feelings	0	ukbb	0.0515 (0.0027)	0.0414	0.0492	0.8408	0.4005	-0.0426	0.0288	-1.4782	0.1394
Diagnoses - main ICD10: M16 Coxarthrosis [arthrosis of hip]	0	ukbb	0.0108 (0.0018)	-0.0675	0.0806	-0.8374	0.4024	-0.1375	0.0417	-3.3	0.001
Non-cancer illness code_ self-reported: vitiligo	0	ukbb	0.0013 (0.0014)	0.148	0.1787	0.8284	0.4074	-0.0769	0.1019	-0.7553	0.4501
Number of unsuccessful stop-smoking attempts	0	ukbb	0.0531 (0.0076)	-0.0676	0.082	-0.8234	0.4103	-0.1598	0.0436	-3.6633	0.0002
Illnesses of mother: None of the above (group 2)	0	ukbb	0.0095 (0.0018)	0.0693	0.0845	0.8207	0.4118	0.0855	0.0442	1.9342	0.0531
Non-cancer illness code_ self-reported: hypertrophic cardiomyopathy (hcm / hocm)	0	ukbb	0.0018 (0.0013)	-0.1505	0.1895	-0.7944	0.427	-0.0724	0.1	-0.7241	0.469
Handedness (chirality/laterality): Left-handed	0	ukbb	0.0097 (0.0017)	0.0561	0.0709	0.792	0.4284	-0.0076	0.0421	-0.1797	0.8574
Father still alive	0	ukbb	0.0063 (0.0015)	-0.0773	0.0987	-0.783	0.4336	0.0195	0.0563	0.3457	0.7296
Age when periods started (menarche)	0	ukbb	0.2092 (0.011)	0.0254	0.0329	0.77	0.4413	-0.0169	0.0179	-0.9446	0.3448
Non-cancer illness code_ self-reported: kidney stone/ureter stone/bladder stone	0	ukbb	0.009 (0.0016)	0.0634	0.0825	0.7684	0.4423	-0.0742	0.0459	-1.6163	0.106
Diagnoses - main ICD10: Z47 Other orthopaedic follow-up care	0	ukbb	0.0033 (0.0013)	-0.0983	0.1279	-0.7679	0.4425	-0.1026	0.0788	-1.3017	0.193
Number of self-reported cancers	0	ukbb	0.0067 (0.0015)	-0.0702	0.0919	-0.7638	0.445	-0.1098	0.0567	-1.9387	0.0525
Potassium in urine	0	ukbb	0.0423 (0.0024)	-0.0358	0.0472	-0.7573	0.4488	-0.0302	0.0269	-1.1215	0.2621
Sleep duration	0	ukbb	0.0714 (0.0035)	-0.0328	0.0434	-0.7539	0.4509	-0.0349	0.0241	-1.447	0.1479
Heel bone mineral density (BMD) T-score_ automated (right)	0	ukbb	0.3047 (0.0359)	-0.0311	0.0414	-0.7497	0.4534	0.0039	0.0213	0.183	0.8548
Non-cancer illness code_ self-reported: iron deficiency anaemia	0	ukbb	0.0046 (0.0013)	0.0793	0.1063	0.7459	0.4558	0.0024	0.0583	0.0409	0.9674
Seen doctor (GP) for nerves_ anxiety_ tension or depression	0	ukbb	0.0613 (0.0029)	0.0297	0.0402	0.7407	0.4589	-0.0848	0.0216	-3.9319	8.4286e-05
Target heart rate achieved	0	ukbb	0.0337 (0.0107)	-0.0802	0.1101	-0.7285	0.4663	-0.0845	0.0667	-1.268	0.2048
Blood clot_ DVT_ bronchitis_ emphysema_ asthma_ rhinitis_ eczema_ allergy diagnosed by doctor: Blood clot in the lung	0	ukbb	0.0056 (0.0015)	-0.0694	0.0975	-0.7116	0.4767	-0.16	0.0567	-2.8224	0.0048
Diagnoses - main ICD10: O75 Other complications of labour and delivery_ not elsewhere classified	0	ukbb	0.0029 (0.0012)	-0.1009	0.1429	-0.7066	0.4798	0.002	0.0766	0.0264	0.979
Non-cancer illness code_ self-reported: bone disorder	0	ukbb	0.0016 (0.0013)	0.1378	0.197	0.6993	0.4843	-0.0405	0.0929	-0.4363	0.6627
Tense / highly strung	0	ukbb	0.0575 (0.0032)	-0.0318	0.0455	-0.6991	0.4845	-0.2235	0.0284	-7.8829	3.1993e-15
Eye problems/disorders: Glaucoma	0	ukbb	0.0396 (0.0053)	0.0443	0.0638	0.6943	0.4875	0.0328	0.0366	0.8947	0.3709
Reason for glasses/contact lenses: For just reading/near work as you are getting older (called presbyopia)	0	ukbb	0.004 (0.0017)	0.0886	0.1281	0.6916	0.4892	-0.1071	0.0758	-1.4128	0.1577
Fracture resulting from simple fall	0	ukbb	0.0585 (0.0155)	-0.0657	0.0973	-0.6751	0.4996	-0.151	0.0684	-2.2071	0.0273
Non-cancer illness code_ self-reported: pernicious anaemia	0	ukbb	0.0035 (0.0013)	-0.0854	0.1287	-0.6636	0.507	-0.113	0.0716	-1.5778	0.1146
Non-cancer illness code_ self-reported: rheumatoid arthritis	0	ukbb	0.0049 (0.0014)	-0.0734	0.1119	-0.6558	0.512	-0.1896	0.0642	-2.9512	0.0032
Diagnoses - main ICD10: N19 Unspecified renal failure	0	ukbb	0.0032 (0.0013)	-0.0836	0.1291	-0.6473	0.5174	-0.0483	0.0741	-0.652	0.5144
Mouth/teeth dental problems: Mouth ulcers	0	ukbb	0.0292 (0.0039)	-0.031	0.0488	-0.6341	0.526	-0.0036	0.0311	-0.1157	0.9079
Non-cancer illness code_ self-reported: pulmonary embolism +/- dvt	0	ukbb	0.0052 (0.0015)	-0.0633	0.1019	-0.6215	0.5343	-0.1363	0.0577	-2.3621	0.0182
Vitamin and mineral supplements: Vitamin A	0	ukbb	0.0038 (0.0015)	-0.0782	0.1269	-0.616	0.5379	-0.3075	0.0807	-3.8119	0.0001
Fractured bone site(s): Ankle	0	ukbb	0.0064 (0.0015)	-0.0509	0.0833	-0.6108	0.5413	-0.1457	0.0527	-2.7621	0.0057
Fractured bone site(s): Other bones	0	ukbb	0.009 (0.0017)	-0.0491	0.0807	-0.6093	0.5423	-0.072	0.0519	-1.3881	0.1651
Non-cancer illness code_ self-reported: psoriasis	0	ukbb	0.0068 (0.0016)	-0.0604	0.0995	-0.6069	0.5439	0.0068	0.0482	0.1403	0.8884
Non-cancer illness code_ self-reported: muscle or soft tissue injuries	0	ukbb	0.0023 (0.0014)	-0.0976	0.1612	-0.605	0.5452	-0.1326	0.0979	-1.3549	0.1755
Non-cancer illness code_ self-reported: allergy or anaphylactic reaction to drug	0	ukbb	0.0008 (0.0012)	-0.1818	0.307	-0.5923	0.5536	-0.0035	0.1175	-0.0298	0.9763
Number of depression episodes	0	ukbb	0.0336 (0.0119)	0.0801	0.1354	0.5915	0.5542	-0.0658	0.0818	-0.8051	0.4207
Cancer code_ self-reported: prostate cancer	0	ukbb	0.0063 (0.0014)	-0.05	0.0857	-0.5842	0.5591	-0.0554	0.0504	-1.0994	0.2716
Maximum heart rate during fitness test	0	ukbb	0.0675 (0.0133)	-0.055	0.0948	-0.5802	0.5617	-0.0151	0.0477	-0.3176	0.7508
Tobacco smoking: Ex-smoker	0	ukbb	0.0779 (0.0085)	-0.0351	0.0612	-0.5738	0.5661	-0.1911	0.0319	-5.9921	2.071e-09
Number of pregnancy terminations	0	ukbb	0.0605 (0.0093)	-0.0476	0.083	-0.5738	0.5661	-0.129	0.0448	-2.8779	0.004
Mouth/teeth dental problems: Painful gums	0	ukbb	0.007 (0.0015)	-0.0536	0.0936	-0.5729	0.5667	-0.198	0.0546	-3.625	0.0003
Diagnoses - main ICD10: K57 Diverticular disease of intestine	0	ukbb	0.0132 (0.0015)	-0.0397	0.0698	-0.5691	0.5693	-0.181	0.0397	-4.5591	5.1382e-06
Non-cancer illness code_ self-reported: glaucoma	0	ukbb	0.0112 (0.0016)	0.0358	0.0638	0.5622	0.574	0.0785	0.0381	2.0594	0.0395
Non-cancer illness code_ self-reported: uterine fibroids	0	ukbb	0.0072 (0.0015)	-0.0501	0.0909	-0.5509	0.5817	-0.0076	0.05	-0.1522	0.879
Daytime dozing / sleeping (narcolepsy)	0	ukbb	0.0483 (0.0027)	0.021	0.0391	0.5373	0.5911	-0.0694	0.024	-2.8894	0.0039
Diagnoses - main ICD10: F43 Reaction to severe stress_ and adjustment disorders	0	ukbb	0.0005 (0.0013)	-0.4762	0.8951	-0.532	0.5948	-0.1435	0.2201	-0.6519	0.5145
Diagnoses - main ICD10: M10 Gout	0	ukbb	0.0022 (0.0016)	-0.0864	0.1635	-0.5284	0.5972	-0.1245	0.0904	-1.3769	0.1685
Had other major operations	0	ukbb	0.03 (0.0031)	0.0353	0.0669	0.5277	0.5977	-0.0273	0.0393	-0.693	0.4883
Non-cancer illness code_ self-reported: retinal detachment	0	ukbb	0.0033 (0.0014)	-0.0695	0.133	-0.5225	0.6013	0.1413	0.0683	2.0693	0.0385
Sensitivity / hurt feelings	0	ukbb	0.0632 (0.0032)	-0.0252	0.0495	-0.5094	0.6104	-0.1715	0.026	-6.6028	4.0343e-11
Non-cancer illness code_ self-reported: malabsorption/coeliac disease	0	ukbb	0.0092 (0.0052)	-0.0448	0.0884	-0.5073	0.6119	0.048	0.0467	1.0293	0.3034
Had menopause	0	ukbb	0.02 (0.0041)	0.046	0.0912	0.5043	0.614	-0.0319	0.0476	-0.6711	0.5022
Cancer code_ self-reported: lung cancer	0	ukbb	0.0006 (0.0012)	0.1887	0.3787	0.4984	0.6182	0.1047	0.2328	0.4499	0.6528
Suffer from nerves	0	ukbb	0.046 (0.0032)	-0.0251	0.0513	-0.4892	0.6247	-0.1523	0.0308	-4.9486	7.4739e-07
Non-cancer illness code_ self-reported: diverticular disease/diverticulitis	0	ukbb	0.0126 (0.0018)	-0.0337	0.069	-0.4889	0.6249	-0.0814	0.0388	-2.0985	0.0359
Why stopped smoking: Doctors advice	0	ukbb	0.0178 (0.0053)	0.0509	0.1084	0.4692	0.639	-0.2867	0.0731	-3.9194	8.8765e-05
Illnesses of mother: Heart disease	0	ukbb	0.016 (0.0019)	-0.0318	0.0686	-0.4634	0.643	-0.0206	0.0378	-0.545	0.5857
Cancer code_ self-reported: breast cancer	0	ukbb	0.0097 (0.0018)	0.0335	0.075	0.4468	0.655	-0.0101	0.0442	-0.228	0.8196
Number of operations_ self-reported	0	ukbb	0.0383 (0.0022)	-0.0196	0.0442	-0.4438	0.6572	-0.0681	0.0269	-2.5281	0.0115
Diagnoses - main ICD10: I10 Essential (primary) hypertension	0	ukbb	0.0023 (0.0014)	-0.0636	0.1434	-0.4435	0.6574	-0.095	0.0872	-1.0891	0.2761
Worrier / anxious feelings	0	ukbb	0.0791 (0.0051)	0.0219	0.0493	0.443	0.6577	-0.1089	0.0265	-4.1099	3.9591e-05
Eye problems/disorders: Cataract	0	ukbb	0.0229 (0.0043)	0.0404	0.0911	0.4428	0.6579	0.1168	0.0481	2.4268	0.0152
Diagnoses - main ICD10: C61 Malignant neoplasm of prostate	0	ukbb	0.0044 (0.0015)	0.0478	0.1155	0.4136	0.6792	-0.033	0.0652	-0.5056	0.6132
Non-cancer illness code_ self-reported: depression	0	ukbb	0.0186 (0.0018)	0.0241	0.0592	0.4077	0.6835	-0.1465	0.0335	-4.3737	1.2214e-05
Medication for cholesterol_ blood pressure or diabetes: Insulin	0	ukbb	0.0089 (0.003)	-0.0513	0.1274	-0.4024	0.6874	-0.0868	0.07	-1.2397	0.2151
Cancer diagnosed by doctor	0	ukbb	0.0068 (0.0015)	-0.0356	0.0887	-0.401	0.6884	-0.0949	0.0562	-1.6902	0.091
Vitamin and mineral supplements: Vitamin E	0	ukbb	0.0068 (0.0014)	0.038	0.0967	0.3931	0.6942	-0.1604	0.0552	-2.9078	0.0036
Diagnoses - main ICD10: I48 Atrial fibrillation and flutter	0	ukbb	0.013 (0.0021)	-0.0295	0.0751	-0.393	0.6943	0.0525	0.0406	1.2934	0.1959
Non-cancer illness code_ self-reported: osteoporosis	0	ukbb	0.0149 (0.002)	0.0274	0.0717	0.3829	0.7018	0.0231	0.0385	0.5994	0.5489
Underlying (primary) cause of death: ICD10: E85.4 Organ-limited amyloidosis	0	ukbb	0.046 (0.0609)	-0.0912	0.243	-0.3754	0.7074	0.0037	0.1021	0.0366	0.9708
Diagnoses - main ICD10: C50 Malignant neoplasm of breast	0	ukbb	0.0089 (0.0017)	0.0263	0.074	0.3553	0.7223	0.0533	0.0484	1.1013	0.2708
Non-cancer illness code_ self-reported: hyperthyroidism/thyrotoxicosis	0	ukbb	0.0075 (0.0018)	-0.0297	0.0838	-0.3546	0.7229	-0.0314	0.052	-0.6033	0.5463
Eye problems/disorders: Injury or trauma resulting in loss of vision	0	ukbb	0.0012 (0.0041)	-0.4457	1.2711	-0.3507	0.7258	-0.5221	0.874	-0.5973	0.5503
Diagnoses - main ICD10: E04 Other non-toxic goitre	0	ukbb	0.0052 (0.0015)	0.033	0.0947	0.3487	0.7274	-0.0412	0.0628	-0.6559	0.5119
Hair/balding pattern: Pattern 4	0	ukbb	0.1666 (0.0205)	-0.012	0.0347	-0.3457	0.7296	0.0086	0.0218	0.3964	0.6918
Diagnoses - main ICD10: K76 Other diseases of liver	0	ukbb	0.0036 (0.0013)	-0.0417	0.1247	-0.3343	0.7381	-0.0939	0.0741	-1.2669	0.2052
Non-cancer illness code_ self-reported: asthma	0	ukbb	0.0577 (0.0062)	-0.0126	0.0377	-0.3339	0.7384	-0.0315	0.0239	-1.3177	0.1876
Diagnoses - main ICD10: T84 Complications of internal orthopaedic prosthetic devices_ implants and grafts	0	ukbb	0.0051 (0.0017)	-0.0372	0.1143	-0.3256	0.7448	-0.1999	0.0629	-3.1804	0.0015
Ever unenthusiastic/disinterested for a whole week	0	ukbb	0.0567 (0.0059)	-0.0192	0.0592	-0.3242	0.7458	-0.1506	0.0369	-4.0822	4.4609e-05
Frequency of other exercises in last 4 weeks	0	ukbb	0.0212 (0.0033)	0.0239	0.0759	0.3148	0.7529	-0.1542	0.0475	-3.2482	0.0012
Pulse wave reflection index	0	ukbb	0.0534 (0.0054)	-0.0191	0.0627	-0.3048	0.7605	0.0072	0.0349	0.2053	0.8373
Illnesses of siblings: None of the above (group 2)	0	ukbb	0.0086 (0.0019)	0.0275	0.0931	0.2949	0.7681	0.1132	0.0472	2.4	0.0164
Diagnoses - main ICD10: K51 Ulcerative colitis	0	ukbb	0.0048 (0.0015)	-0.0307	0.1045	-0.2938	0.7689	-0.0739	0.0652	-1.1327	0.2573
Vitamin and mineral supplements: Vitamin B	0	ukbb	0.0076 (0.0016)	-0.0217	0.0835	-0.2597	0.7951	-0.1948	0.0486	-4.0055	6.1888e-05
Non-accidental death in close genetic family	0	ukbb	0.0184 (0.0045)	-0.0257	0.1049	-0.2455	0.8061	0.0712	0.0515	1.3821	0.1669
Diagnoses - main ICD10: J34 Other disorders of nose and nasal sinuses	0	ukbb	0.0027 (0.0014)	0.033	0.1443	0.2284	0.8193	-0.1722	0.0962	-1.7899	0.0735
Difficulty not smoking for 1 day	0	ukbb	0.1112 (0.0238)	0.0212	0.0947	0.2234	0.8233	-0.0825	0.052	-1.5868	0.1126
Non-cancer illness code_ self-reported: anxiety/panic attacks	0	ukbb	0.006 (0.0012)	0.0199	0.0927	0.2151	0.8297	-0.147	0.0595	-2.4691	0.0135
Diagnoses - main ICD10: K35 Acute appendicitis	0	ukbb	0.0027 (0.0014)	-0.028	0.1313	-0.2131	0.8312	-0.1977	0.0951	-2.078	0.0377
Cancer code_ self-reported: squamous cell carcinoma	0	ukbb	0.0022 (0.0013)	-0.0296	0.1471	-0.2013	0.8405	0.0681	0.0817	0.8337	0.4044
Diagnoses - main ICD10: D12 Benign neoplasm of colon_ rectum_ anus and anal canal	0	ukbb	0.0082 (0.0015)	0.0161	0.0804	0.1999	0.8416	-0.1073	0.0452	-2.3752	0.0175
Diagnoses - main ICD10: Z09 Follow-up examination after treatment for conditions other than malignant neoplasms	0	ukbb	0.0031 (0.0014)	-0.0251	0.1284	-0.1952	0.8452	-0.2291	0.0785	-2.9179	0.0035
Diagnoses - main ICD10: I30 Acute pericarditis	0	ukbb	0.0023 (0.0013)	-0.0283	0.1549	-0.1827	0.855	0.0157	0.0777	0.2023	0.8397
Diagnoses - main ICD10: H25 Senile cataract	0	ukbb	0.0032 (0.0015)	0.0229	0.139	0.165	0.869	0.0218	0.0725	0.3005	0.7638
Length of menstrual cycle	0	ukbb	0.0972 (0.0203)	0.0132	0.0815	0.1617	0.8715	0.0996	0.0488	2.0399	0.0414
Diagnoses - main ICD10: R69 Unknown and unspecified causes of morbidity	0	ukbb	0.0053 (0.0013)	-0.0145	0.0903	-0.16	0.8729	-0.1346	0.0612	-2.1996	0.0278
Started insulin within one year diagnosis of diabetes	0	ukbb	0.158 (0.0447)	0.0165	0.1049	0.1572	0.8751	0.0553	0.0544	1.0181	0.3087
Non-cancer illness code_ self-reported: hypothyroidism/myxoedema	0	ukbb	0.0504 (0.0061)	-0.0077	0.0504	-0.1518	0.8793	-0.0256	0.0279	-0.9177	0.3588
Non-cancer illness code_ self-reported: gout	0	ukbb	0.0249 (0.0069)	0.0078	0.0516	0.1519	0.8793	-0.0176	0.0332	-0.5307	0.5956
Diagnoses - main ICD10: R04 Haemorrhage from respiratory passages	0	ukbb	0.0028 (0.0014)	0.0227	0.1588	0.1429	0.8864	-0.2962	0.1183	-2.5044	0.0123
Trunk fat-free mass	0	ukbb	0.2886 (0.013)	-0.004	0.0296	-0.1347	0.8929	0.058	0.0173	3.348	0.0008
Fractured/broken bones in last 5 years	0	ukbb	0.019 (0.0022)	-0.0073	0.055	-0.1322	0.8948	-0.0521	0.0347	-1.4993	0.1338
Types of transport used (excluding work): Car/motor vehicle	0	ukbb	0.0243 (0.0019)	0.0074	0.0567	0.1303	0.8963	0.0752	0.0316	2.3756	0.0175
Doctor diagnosed hayfever or allergic rhinitis	0	ukbb	0.0797 (0.0096)	0.0065	0.0518	0.1247	0.9008	0.0863	0.0329	2.6228	0.0087
Trunk predicted mass	0	ukbb	0.287 (0.013)	-0.0035	0.0296	-0.1165	0.9072	0.059	0.0174	3.4006	0.0007
Vitamin and mineral supplements: Vitamin C	0	ukbb	0.0131 (0.0016)	0.008	0.0711	0.1123	0.9106	-0.1158	0.0378	-3.0615	0.0022
Diagnoses - main ICD10: H26 Other cataract	0	ukbb	0.0096 (0.0016)	-0.0081	0.0746	-0.1084	0.9137	0.0294	0.0431	0.6821	0.4952
Diagnoses - main ICD10: F31 Bipolar affective disorder	0	ukbb	0.0053 (0.0014)	0.0103	0.0956	0.1074	0.9145	-0.0444	0.0526	-0.8449	0.3982
Doctor diagnosed asthma	0	ukbb	0.0706 (0.0102)	0.0058	0.056	0.1031	0.9179	0.0108	0.0368	0.2933	0.7693
Non-cancer illness code_ self-reported: hypopituitarism	0	ukbb	0.0017 (0.0013)	-0.0201	0.196	-0.1025	0.9184	-0.0032	0.1108	-0.0291	0.9768
Non-cancer illness code_ self-reported: ulcerative colitis	0	ukbb	0.0059 (0.0017)	-0.0093	0.1011	-0.0921	0.9266	-0.0124	0.0607	-0.2044	0.8381
Blood clot_ DVT_ bronchitis_ emphysema_ asthma_ rhinitis_ eczema_ allergy diagnosed by doctor: Asthma	0	ukbb	0.057 (0.0061)	-0.0034	0.0377	-0.0906	0.9278	-0.0255	0.0242	-1.0508	0.2933
Diagnoses - main ICD10: K50 Crohns disease [regional enteritis]	0	ukbb	0.0043 (0.0014)	0.0101	0.1159	0.0876	0.9302	-0.1026	0.0638	-1.6062	0.1082
Non-cancer illness code_ self-reported: bladder problem (not cancer)	0	ukbb	0.0025 (0.0013)	-0.009	0.1405	-0.0638	0.9491	-0.1273	0.1014	-1.256	0.2091
Fractured bone site(s): Arm	0	ukbb	0.0053 (0.0015)	-0.0065	0.1049	-0.062	0.9506	0.0642	0.0591	1.0874	0.2769
Duration of fitness test	0	ukbb	0.0178 (0.0089)	0.008	0.1496	0.0535	0.9573	0.2177	0.0882	2.4691	0.0135
Heel bone mineral density (BMD) T-score_ automated (left)	0	ukbb	0.3025 (0.0354)	0.0019	0.0431	0.0443	0.9647	0.0096	0.0207	0.4654	0.6416
Non-cancer illness code_ self-reported: varicose veins	0	ukbb	0.0042 (0.0014)	0.0025	0.1092	0.0232	0.9815	-0.0645	0.0698	-0.9246	0.3552
Cough on most days	0	ukbb	0.0481 (0.0068)	0.0014	0.0812	0.0173	0.9862	-0.0056	0.0408	-0.1381	0.8902
Diagnoses - main ICD10: S09 Other and unspecified injuries of head	0	ukbb	0.0043 (0.0015)	0.0018	0.1113	0.016	0.9872	-0.1626	0.0668	-2.4352	0.0149
