# Supplementary material for: Genome-wide analyses of individual differences in quantitatively assessed reading- and language-related skills in up to 34,000 people
Source: Proc Natl Acad Sci U S A. 2022 Aug 23;119(35):e2202764119. doi: 10.1073/pnas.2202764119 (PMC9436320; doi:10.1073/pnas.2202764119)
Supplement: Supplementary File [file pnas.2202764119.sd14.xlsx]

## Sheet: Dataset S14
Dataset S14: Heritability partitioning of the multivariate GWAS results
Results of LDSC partitioning heritability in evolutionary-relevant annotations representing different aspects of human evolution of 50,000 to 30 million years ago (see supplemental Methods) and tissue-specific chromatin modification patterns from the Roadmap Epigenomics project and ENTEX, using the annotations and method of Finucane et al. 2018
Annotations with significant enrichment after correction for multiple testing are marked in bold. P-value for multiple testing correction is 0.05/5=0.01 for the evolutionary annotations and 0.05/489=1.02 x 10-4 for the chromatin signatures
Proportion of SNPs represents the proportion of 1000 Genomes Phase 3 reference panel SNPs covered by each annotation
The coefficient signifies the "per-SNP contribution to heritability” for a given annotation, where 0 represents the expected contribution under the null model, positive values indicate an enrichment and negative values indicate a depletion.
Results in evolution-relevant annotations
Name (Proportion of SNPs)	Coefficient	Coefficient se	Coefficient p-value
Archaic introgression deserts (0.027)	1.61816e-08	6.70115e-09	0.00787308
Adult human gained enhancers (0.014	3.67658e-08	3.79759e-08	0.166489
Ancient selective sweep regions (0.004)	-2.20397e-08	4.96953e-08	0.671297
Fetal human gained enhancers (0.014)	-5.36937e-08	8.9922e-08	0.724784
Neanderthal introgressed regions (0.011)	-4.5812e-08	3.13001e-08	0.928354
Results in in tissue-specific chromatin signatures
Name	Coefficient	Coefficient se	Coefficient p-value
Fetal_Brain_Female__H3K4me1	5.03014e-07	1.03623e-07	6.04199e-07
Brain_Germinal_Matrix__H3K4me1	6.47746e-07	1.39751e-07	1.78462e-06
Fetal_Brain_Male__H3K4me1	2.82631e-07	6.42328e-08	5.40999e-06
Fetal_Brain_Female__H3K4me3	7.50853e-07	2.23665e-07	0.000393906
Brain_Germinal_Matrix__H3K36me3	4.14416e-07	1.25275e-07	0.000469738
Fetal_Brain_Male__DNase	4.98298e-07	1.53424e-07	0.000581415
Brain_Germinal_Matrix__H3K4me3	8.74604e-07	2.72804e-07	0.000673013
Brain_Inferior_Temporal_Lobe__H3K36me3	3.17287e-07	1.09492e-07	0.00187892
Spleen_ENTEX__H3K27ac	1.27032e-07	4.88896e-08	0.00468363
Primary_neutrophils_from_peripheral_blood__H3K4me1	1.27049e-07	5.18168e-08	0.00710533
Fetal_Brain_Female__DNase	4.08007e-07	1.6813e-07	0.00761782
Fetal_Brain_Female__H3K36me3	2.2757e-07	9.57849e-08	0.00875443
Brain_Dorsolateral_Prefrontal_Cortex__H3K27ac	1.90491e-07	8.20137e-08	0.0100983
Esoph-GJ_ENTEX__H3K4me3	5.34633e-07	2.32341e-07	0.0106937
Brain_Dorsolateral_Prefrontal_Cortex__H3K36me3	2.87737e-07	1.26477e-07	0.0114526
Primary_B_cells_from_peripheral_blood__H3K27ac	2.17901e-07	9.82833e-08	0.013309
Brain_Angular_Gyrus__H3K36me3	2.96444e-07	1.38545e-07	0.0161894
Primary_monocytes_from_peripheral_blood__H3K4me1	1.39201e-07	6.5982e-08	0.017443
Brain_Dorsolateral_Prefrontal_Cortex__H3K4me3	5.17015e-07	2.45372e-07	0.0175559
Brain_Anterior_Caudate__H3K36me3	2.31906e-07	1.10074e-07	0.017567
Primary_B_cells_from_cord_blood__H3K4me1	1.61198e-07	7.65775e-08	0.0176445
Spleen__H3K27ac	2.13484e-07	1.10394e-07	0.026567
Pancreatic_Islets__H3K36me3	3.45409e-07	1.87035e-07	0.032391
Ganglion_Eminence_derived_primary_cultured_neurospheres__H3K36me3	1.82523e-07	9.93364e-08	0.0330737
Fetal_Stomach__H3K4me3	7.40351e-07	4.09248e-07	0.0352214
Brain_Cingulate_Gyrus__H3K36me3	2.03346e-07	1.15532e-07	0.0391976
Ganglion_Eminence_derived_primary_cultured_neurospheres__H3K4me3	4.03359e-07	2.36698e-07	0.0441805
Foreskin_Melanocyte_Primary_Cells_skin01__H3K36me3	2.35027e-07	1.4152e-07	0.048384
Ovary__H3K4me1	1.84969e-07	1.15351e-07	0.0544081
Primary_neutrophils_from_peripheral_blood__H3K4me3	2.14596e-07	1.34181e-07	0.0548767
Cortex_derived_primary_cultured_neurospheres__H3K4me3	5.02445e-07	3.22075e-07	0.0593772
Ganglion_Eminence_derived_primary_cultured_neurospheres__H3K4me1	1.7846e-07	1.14401e-07	0.0593863
Primary_Natural_Killer_cells_from_peripheral_blood__H3K27ac	1.68396e-07	1.08069e-07	0.0595898
Primary_monocytes_from_peripheral_blood__H3K27ac	1.94833e-07	1.26834e-07	0.0622539
Brain_Angular_Gyrus__H3K27ac	1.16689e-07	7.69903e-08	0.0648064
Spleen_ENTEX__H3K4me3	1.57604e-07	1.07501e-07	0.0713147
Brain_Anterior_Caudate__H3K27ac	1.01134e-07	6.9237e-08	0.0720509
Mammary_ENTEX__H3K4me1	2.50473e-07	1.75289e-07	0.0765143
Fetal_Adrenal_Gland__DNase	2.27961e-07	1.63256e-07	0.0813051
Small_Intestine__H3K36me3	3.56534e-07	2.56107e-07	0.0819416
Primary_Natural_Killer_cells_from_peripheral_blood__DNase	2.37736e-07	1.71298e-07	0.0825907
Spleen_ENTEX__H3K4me1	2.63489e-07	1.90785e-07	0.0836277
Stomach_Mucosa__H3K9ac	2.47671e-07	1.80052e-07	0.0844799
Cortex_derived_primary_cultured_neurospheres__H3K36me3	1.40425e-07	1.02571e-07	0.0854915
Cortex_derived_primary_cultured_neurospheres__H3K4me1	1.08522e-07	8.14435e-08	0.0913515
Foreskin_Melanocyte_Primary_Cells_skin01__H3K4me3	2.96439e-07	2.22865e-07	0.0917382
Brain_Inferior_Temporal_Lobe__H3K27ac	8.02721e-08	6.13758e-08	0.0954571
Thymus__H3K27ac	2.14911e-07	1.67191e-07	0.0993225
Ovary_ENTEX__H3K4me3	4.96051e-07	3.9288e-07	0.103366
Primary_B_cells_from_peripheral_blood__H3K4me3	3.76642e-07	3.01336e-07	0.105667
Brain_Cingulate_Gyrus__H3K4me3	2.86461e-07	2.33577e-07	0.110022
Primary_B_cells_from_peripheral_blood__DNase	1.97024e-07	1.61275e-07	0.110918
Primary_hematopoietic_stem_cells_G-CSF-mobilized_Female__DNase	2.21131e-07	1.83718e-07	0.114363
Primary_B_cells_from_peripheral_blood__H3K4me1	6.68203e-08	5.5577e-08	0.114624
Colon-TV_ENTEX__H3K36me3	1.16277e-07	9.79578e-08	0.117611
Spleen__H3K36me3	1.04693e-07	8.83835e-08	0.118101
Placenta_Amnion__H3K36me3	1.16193e-07	9.85349e-08	0.119158
Brain_Hippocampus_Middle__H3K36me3	1.21038e-07	1.03054e-07	0.120095
Brain_Dorsolateral_Prefrontal_Cortex__H3K4me1	1.29226e-07	1.11065e-07	0.12231
Foreskin_Fibroblast_Primary_Cells_skin01__H3K4me3	1.39303e-07	1.19876e-07	0.122606
Stomach_Mucosa__H3K36me3	2.13846e-07	1.87899e-07	0.127542
Foreskin_Fibroblast_Primary_Cells_skin02__H3K36me3	7.72437e-08	6.82986e-08	0.129034
Primary_T_cells_from_cord_blood__DNase	2.22043e-07	1.98907e-07	0.132144
Spleen__H3K4me1	1.24346e-07	1.12084e-07	0.133629
Esoph-Muscularis_ENTEX__H3K4me3	2.67499e-07	2.41806e-07	0.134308
Testis_ENTEX__H3K27ac	6.02917e-08	5.69788e-08	0.144995
Gastric__H3K27ac	1.56697e-07	1.49736e-07	0.147668
Brain_Anterior_Caudate__H3K4me1	8.8156e-08	8.4782e-08	0.149217
Right_Ventricle__H3K4me3	2.66671e-07	2.56544e-07	0.149292
Foreskin_Melanocyte_Primary_Cells_skin03__H3K36me3	6.76029e-08	6.53597e-08	0.150493
Foreskin_Fibroblast_Primary_Cells_skin02__H3K4me3	1.05932e-07	1.03244e-07	0.152439
Rectal_Mucosa_Donor_29__H3K9ac	2.61693e-07	2.60014e-07	0.157098
NHDF-Ad_Adult_Dermal_Fibroblast_Primary_Cells__H3K36me3	2.05694e-07	2.05369e-07	0.158272
Heart-LV_ENTEX__H3K4me1	9.32228e-08	9.46954e-08	0.162448
Fetal_Stomach__H3K36me3	6.40244e-08	6.51123e-08	0.162732
Fetal_Stomach__H3K27ac	8.91102e-08	9.30056e-08	0.169002
Brain_Hippocampus_Middle__H3K4me1	5.58576e-08	5.83557e-08	0.169235
Heart-Atrial_ENTEX__H3K36me3	7.78837e-08	8.14097e-08	0.169362
Artery-Tibial_ENTEX__H3K36me3	8.33602e-08	8.71525e-08	0.169413
Brain_Cingulate_Gyrus__H3K9ac	1.67063e-07	1.74943e-07	0.1698
skeletal_muscle_ENTEX__H3K27ac	3.25708e-08	3.44332e-08	0.172096
Osteoblast_Primary_Cells__H3K4me3	2.2884e-07	2.43196e-07	0.17336
Primary_Natural_Killer_cells_from_peripheral_blood__H3K4me3	2.70112e-07	2.90266e-07	0.176039
Foreskin_Fibroblast_Primary_Cells_skin02__H3K27ac	7.54323e-08	8.20167e-08	0.17886
Thyroid_gland_ENTEX__H3K4me1	4.31585e-08	4.75329e-08	0.181947
Primary_T_helper_naive_cells_from_peripheral_blood_1__H3K27ac	1.5343e-07	1.69734e-07	0.183012
NHDF-Ad_Adult_Dermal_Fibroblast_Primary_Cells__H3K27ac	1.06008e-07	1.17748e-07	0.183981
Vagina_ENTEX__H3K4me3	2.31626e-07	2.60341e-07	0.186812
Stomach_ENTEX__H3K4me3	1.9785e-07	2.25388e-07	0.190021
Brain_Dorsolateral_Prefrontal_Cortex__H3K9ac	2.04482e-07	2.33164e-07	0.190246
NHLF_Lung_Fibroblast_Primary_Cells__H3K4me3	3.28553e-07	3.75137e-07	0.190564
Ovary__DNase	1.32301e-07	1.5174e-07	0.191632
Thyroid_gland_ENTEX__H3K27ac	4.18376e-08	4.87895e-08	0.195581
NHLF_Lung_Fibroblast_Primary_Cells__DNase	1.34834e-07	1.57799e-07	0.196422
Primary_mononuclear_cells_from_peripheral_blood__H3K27ac	1.89484e-07	2.24266e-07	0.199081
Fetal_Muscle_Trunk__H3K4me1	5.27803e-08	6.3088e-08	0.201405
Colon-Sigm_ENTEX__H3K36me3	9.39734e-08	1.12668e-07	0.20212
Primary_hematopoietic_stem_cells_G-CSF-mobilized_Female__H3K36me3	5.17224e-08	6.27637e-08	0.204947
Heart-Atrial_ENTEX__H3K27ac	3.9908e-08	4.90719e-08	0.208036
Psoas_Muscle__H3K4me1	9.51353e-08	1.17681e-07	0.209425
Liver__H3K36me3	4.81481e-08	6.04712e-08	0.212953
Foreskin_Fibroblast_Primary_Cells_skin01__DNase	1.18321e-07	1.49917e-07	0.214985
NHLF_Lung_Fibroblast_Primary_Cells__H3K9ac	2.34969e-07	3.0191e-07	0.218204
Fetal_Stomach__DNase	1.66584e-07	2.15311e-07	0.219557
Right_Ventricle__H3K4me1	7.06249e-08	9.16066e-08	0.220366
Fetal_Adrenal_Gland__H3K4me1	5.26568e-08	6.85954e-08	0.221349
Fetal_Kidney__H3K4me1	1.75053e-07	2.31555e-07	0.224828
Primary_mononuclear_cells_from_peripheral_blood__H3K4me3	2.65235e-07	3.51456e-07	0.225222
Primary_hematopoietic_stem_cells_G-CSF-mobilized_Male__H3K4me3	1.41317e-07	1.89762e-07	0.228226
Gastric__DNase	1.92537e-07	2.63312e-07	0.232325
Brain_Inferior_Temporal_Lobe__H3K9ac	1.00417e-07	1.37388e-07	0.232419
Nerve-Tibial_ENTEX__H3K36me3	7.17539e-08	9.8249e-08	0.232595
Rectal_Mucosa_Donor_31__H3K4me3	1.75816e-07	2.42776e-07	0.234474
Primary_T_helper_cells_from_peripheral_blood__H3K4me3	1.85965e-07	2.56904e-07	0.234573
Fetal_Stomach__H3K4me1	5.24172e-08	7.33935e-08	0.237554
Primary_T_cells_from_peripheral_blood__H3K27ac	6.42738e-08	9.0529e-08	0.238858
Esophagus__H3K36me3	9.01053e-08	1.28509e-07	0.241602
Vagina_ENTEX__H3K27ac	5.75173e-08	8.30272e-08	0.244232
Fetal_Adrenal_Gland__H3K4me3	2.65434e-07	3.88243e-07	0.247089
Primary_T_killer_naive_cells_from_peripheral_blood__H3K27ac	1.06705e-07	1.56304e-07	0.247406
Fetal_Thymus__H3K27ac	6.9698e-08	1.02545e-07	0.248353
Brain_Angular_Gyrus__H3K9ac	1.09354e-07	1.62679e-07	0.250726
Ovary__H3K27ac	8.68443e-08	1.29701e-07	0.251565
Adipose_Nuclei__H3K9ac	1.1269e-07	1.69262e-07	0.252778
Rectal_Mucosa_Donor_31__H3K36me3	6.17539e-08	9.2767e-08	0.252805
Stomach_ENTEX__H3K27ac	4.30611e-08	6.47582e-08	0.25304
Small_Intestine__H3K27ac	8.77231e-08	1.33436e-07	0.255457
Fetal_Intestine_Small__H3K4me3	2.21155e-07	3.42135e-07	0.259011
Brain_Cingulate_Gyrus__H3K4me1	4.83299e-08	7.48173e-08	0.259149
Primary_neutrophils_from_peripheral_blood__H3K36me3	3.02719e-08	4.76315e-08	0.262536
Esoph-Mucosa_ENTEX__H3K36me3	7.38819e-08	1.17461e-07	0.264678
Stomach_Mucosa__H3K4me3	2.0256e-07	3.33601e-07	0.271861
Fetal_Muscle_Leg__H3K4me1	3.85065e-08	6.37751e-08	0.272993
skeletal_muscle_ENTEX__H3K4me1	2.44001e-08	4.14943e-08	0.278254
Rectal_Mucosa_Donor_29__H3K4me3	1.30405e-07	2.22039e-07	0.278499
Colon-TV_ENTEX__H3K4me3	1.62217e-07	2.78464e-07	0.280101
Colon-Sigm_ENTEX__H3K4me1	2.77087e-07	4.80431e-07	0.282055
Breast_Myoepithelial_Primary_Cells__H3K9ac	1.32912e-07	2.30498e-07	0.282095
Right_Ventricle__H3K36me3	5.79668e-08	1.0152e-07	0.284004
Brain_Anterior_Caudate__H3K9ac	9.4906e-08	1.6738e-07	0.285354
Foreskin_Melanocyte_Primary_Cells_skin03__H3K4me3	1.38725e-07	2.46611e-07	0.286878
Primary_T_killer_naive_cells_from_peripheral_blood__H3K4me3	1.48905e-07	2.69144e-07	0.290046
Primary_monocytes_from_peripheral_blood__H3K4me3	1.64663e-07	3.0633e-07	0.295449
Adrenal_gland_ENTEX__H3K4me1	4.05938e-08	7.62831e-08	0.297312
Ovary__H3K36me3	6.0319e-08	1.13729e-07	0.297927
Brain_Angular_Gyrus__H3K4me3	1.35673e-07	2.65855e-07	0.304911
Primary_B_cells_from_cord_blood__H3K4me3	1.58176e-07	3.25914e-07	0.313721
Primary_Natural_Killer_cells_from_peripheral_blood__H3K4me1	3.47502e-08	7.20065e-08	0.314691
liver_ENTEX__H3K36me3	3.9793e-08	8.27072e-08	0.315212
Nerve-Tibial_ENTEX__H3K4me1	2.96442e-08	6.20562e-08	0.316432
Foreskin_Keratinocyte_Primary_Cells_skin02__H3K36me3	4.03011e-08	8.48596e-08	0.317424
Primary_hematopoietic_stem_cells__H3K4me3	1.67768e-07	3.54581e-07	0.318055
Rectal_Mucosa_Donor_31__H3K9ac	7.58792e-08	1.63034e-07	0.320815
Vagina_ENTEX__H3K36me3	1.26687e-07	2.76346e-07	0.32332
Brain_Cingulate_Gyrus__H3K27ac	2.83259e-08	6.2962e-08	0.326395
Primary_hematopoietic_stem_cells_G-CSF-mobilized_Female__H3K27ac	4.69135e-08	1.0478e-07	0.327172
Spleen__H3K4me3	9.12642e-08	2.13886e-07	0.334801
Lung_ENTEX__H3K4me1	2.83415e-08	6.81466e-08	0.338745
Brain_Hippocampus_Middle__H3K27ac	2.54347e-08	6.14128e-08	0.339378
Colonic_Mucosa__H3K9ac	1.12337e-07	2.86065e-07	0.347271
Prostate_ENTEX__H3K27ac	3.13872e-08	7.9982e-08	0.347371
Primary_B_cells_from_peripheral_blood__H3K36me3	2.6537e-08	6.98687e-08	0.352042
Fetal_Heart__H3K9ac	3.08244e-08	8.38191e-08	0.35653
Artery-Tibial_ENTEX__H3K4me1	7.47664e-08	2.04339e-07	0.357222
Primary_T_helper_naive_cells_from_peripheral_blood_1__H3K4me3	7.02545e-08	1.94068e-07	0.358672
Rectal_Mucosa_Donor_31__H3K27ac	3.67922e-08	1.01902e-07	0.359029
Primary_T_cells_from_peripheral_blood__DNase	5.3121e-08	1.48591e-07	0.36036
Colonic_Mucosa__H3K27ac	4.61334e-08	1.33219e-07	0.36456
Heart-LV_ENTEX__H3K27ac	2.16769e-08	6.42156e-08	0.367846
Nerve-Tibial_ENTEX__H3K4me3	1.01324e-07	3.02123e-07	0.368672
Primary_T_regulatory_cells_from_peripheral_blood__H3K27ac	4.22056e-08	1.29088e-07	0.371852
Fetal_Adrenal_Gland__H3K36me3	2.26758e-08	7.14579e-08	0.375496
Lung__H3K36me3	3.88204e-08	1.23244e-07	0.376385
Osteoblast_Primary_Cells__H3K27ac	2.00596e-08	6.378e-08	0.376566
Skeletal_Muscle_Female__H3K27ac	2.49245e-08	8.06194e-08	0.378599
Ovary__H3K4me3	8.62086e-08	2.81973e-07	0.379904
Primary_T_helper_cells_from_peripheral_blood__H3K27ac	3.27473e-08	1.07607e-07	0.380441
Pancreas_ENTEX__H3K36me3	2.52871e-08	8.36221e-08	0.381175
Stomach_Mucosa__H3K4me1	2.14228e-08	7.17623e-08	0.382652
Primary_hematopoietic_stem_cells_short_term_culture__H3K36me3	1.94899e-08	6.84905e-08	0.387989
skeletal_muscle_ENTEX__H3K4me3	3.109e-08	1.09269e-07	0.388003
Pancreatic_Islets__H3K27ac	6.44993e-08	2.28241e-07	0.388745
Fetal_Lung__H3K36me3	2.18736e-08	7.74922e-08	0.388869
Left_Ventricle__H3K27ac	1.66747e-08	6.05266e-08	0.391469
Sigmoid_Colon__H3K36me3	3.48995e-08	1.28397e-07	0.392884
Primary_hematopoietic_stem_cells__H3K36me3	3.77413e-08	1.41518e-07	0.394854
Primary_mononuclear_cells_from_peripheral_blood__H3K4me1	5.59198e-08	2.14432e-07	0.397131
Primary_monocytes_from_peripheral_blood__H3K36me3	1.55841e-08	6.00517e-08	0.39762
Right_Ventricle__H3K27ac	2.28839e-08	8.83736e-08	0.397839
Heart-Atrial_ENTEX__H3K4me3	7.04007e-08	2.74816e-07	0.398908
Fetal_Muscle_Leg__H3K4me3	9.28999e-08	3.67872e-07	0.400314
Fetal_Adrenal_Gland__H3K27ac	1.60597e-08	6.60368e-08	0.403928
Esophagus__H3K4me3	7.66855e-08	3.1656e-07	0.404295
Fetal_Muscle_Trunk__H3K4me3	9.36128e-08	3.877e-07	0.4046
Stomach_ENTEX__H3K36me3	1.71353e-08	7.10949e-08	0.40477
Right_Atrium__H3K36me3	4.68057e-08	1.96525e-07	0.405876
Stomach_Smooth_Muscle__H3K36me3	2.36993e-08	1.02138e-07	0.408257
Stomach_ENTEX__H3K4me1	1.80754e-08	7.99585e-08	0.410578
Brain_Inferior_Temporal_Lobe__H3K4me1	2.22379e-08	9.98887e-08	0.411913
Skeletal_Muscle_Female__H3K4me3	3.81639e-08	1.77899e-07	0.415069
Foreskin_Melanocyte_Primary_Cells_skin01__H3K4me1	3.56291e-08	1.67435e-07	0.415744
Primary_T_helper_memory_cells_from_peripheral_blood_2__H3K27ac	2.14352e-08	1.00768e-07	0.415774
Primary_T_cells_from_cord_blood__H3K4me1	2.15327e-08	1.05557e-07	0.41918
Foreskin_Fibroblast_Primary_Cells_skin01__H3K36me3	1.15147e-08	5.9226e-08	0.422924
Colon_Smooth_Muscle__H3K36me3	2.00978e-08	1.05376e-07	0.424371
Foreskin_Melanocyte_Primary_Cells_skin01__H3K27ac	3.84263e-08	2.13594e-07	0.428614
Primary_T_killer_memory_cells_from_peripheral_blood__H3K27ac	2.40433e-08	1.36923e-07	0.430306
Placenta_Amnion__H3K4me3	7.19111e-08	4.32131e-07	0.433917
NHLF_Lung_Fibroblast_Primary_Cells__H3K36me3	2.48569e-08	1.53438e-07	0.435653
Sigmoid_Colon__H3K4me3	6.74478e-08	4.18661e-07	0.436006
HMEC_Mammary_Epithelial_Primary_Cells__H3K36me3	1.95493e-08	1.22501e-07	0.436604
Thyroid_gland_ENTEX__H3K36me3	1.35052e-08	8.61332e-08	0.437703
Pancreas__H3K36me3	2.04279e-08	1.35378e-07	0.440029
Fetal_Kidney__H3K36me3	3.22903e-08	2.14901e-07	0.440281
Primary_B_cells_from_cord_blood__H3K36me3	3.2919e-08	2.21772e-07	0.440999
Small_Intestine__H3K4me1	2.1857e-08	1.61924e-07	0.446312
Placenta_Amnion__H3K4me1	9.51131e-09	7.09867e-08	0.446706
Brain_Angular_Gyrus__H3K4me1	1.1352e-08	8.62365e-08	0.447635
Mammary_ENTEX__H3K36me3	9.2774e-09	7.07437e-08	0.447832
Colonic_Mucosa__H3K4me3	4.13251e-08	3.18209e-07	0.448335
Right_Atrium__H3K4me3	3.65108e-08	2.85572e-07	0.449133
Uterus_ENTEX__H3K4me3	4.81679e-08	3.88471e-07	0.45066
Lung_ENTEX__H3K36me3	8.64142e-09	7.58339e-08	0.454638
NHDF-Ad_Adult_Dermal_Fibroblast_Primary_Cells__H3K9ac	2.18658e-08	2.05369e-07	0.457604
Primary_T_regulatory_cells_from_peripheral_blood__H3K4me3	2.2032e-08	2.20628e-07	0.460228
Liver__H3K4me1	5.16872e-09	5.59047e-08	0.463168
Artery-Coronary_ENTEX__H3K4me3	1.38293e-08	1.50084e-07	0.463292
Foreskin_Fibroblast_Primary_Cells_skin01__H3K27ac	7.12107e-09	8.21854e-08	0.465476
Primary_T_helper_naive_cells_from_peripheral_blood_2__H3K4me3	1.37198e-08	1.73772e-07	0.468535
Stomach_Smooth_Muscle__H3K4me3	1.16853e-08	1.55684e-07	0.470084
Brain_Substantia_Nigra__H3K4me1	4.45593e-09	6.66803e-08	0.47336
Primary_T_helper_naive_cells_from_peripheral_blood_2__H3K27ac	4.56636e-09	8.04822e-08	0.477377
Primary_T_helper_memory_cells_from_peripheral_blood_1__H3K27ac	6.18761e-09	1.12086e-07	0.477988
Fetal_Kidney__DNase	6.65949e-09	1.82677e-07	0.48546
Right_Atrium__H3K4me1	3.87112e-09	1.24771e-07	0.487625
Colonic_Mucosa__H3K4me1	3.19338e-09	1.39974e-07	0.490899
Colon_Smooth_Muscle__H3K4me3	3.52643e-09	2.04746e-07	0.493129
Primary_hematopoietic_stem_cells_G-CSF-mobilized_Male__H3K36me3	9.43677e-10	5.68816e-08	0.493382
Pancreatic_Islets__H3K4me1	1.17831e-09	8.69338e-08	0.494593
Primary_T_killer_naive_cells_from_peripheral_blood__H3K4me1	8.00885e-10	6.50494e-08	0.495088
Rectal_Mucosa_Donor_29__H3K36me3	1.00408e-09	8.84118e-08	0.495469
Brain_Hippocampus_Middle__H3K4me3	6.49658e-10	1.7604e-07	0.498528
Fetal_Thymus__H3K36me3	2.07968e-10	6.47961e-08	0.49872
Pancreas_ENTEX__H3K4me1	-8.2121e-11	4.40542e-08	0.500744
Gastric__H3K36me3	-5.26711e-10	1.20719e-07	0.501741
Rectal_Smooth_Muscle__H3K9ac	-1.44971e-09	2.9606e-07	0.501953
Primary_T_cells_from_cord_blood__H3K4me3	-1.79843e-09	2.65195e-07	0.502705
Thyroid_gland_ENTEX__H3K4me3	-2.22608e-09	2.61677e-07	0.503394
Esoph-Muscularis_ENTEX__H3K4me1	-1.29798e-09	6.0417e-08	0.50857
liver_ENTEX__H3K27ac	-1.45533e-09	5.19012e-08	0.511185
Skeletal_Muscle_Female__H3K4me1	-2.06583e-09	6.50792e-08	0.512662
Fetal_Intestine_Large__H3K4me3	-1.44848e-08	3.31522e-07	0.517425
Right_Atrium__H3K27ac	-5.98582e-09	1.06491e-07	0.522413
Primary_hematopoietic_stem_cells__H3K4me1	-8.79981e-09	1.5269e-07	0.522979
Heart-Atrial_ENTEX__H3K4me1	-1.87737e-08	3.06977e-07	0.524383
Primary_T_killer_memory_cells_from_peripheral_blood__H3K4me3	-1.38387e-08	2.22392e-07	0.524809
Brain_Substantia_Nigra__H3K27ac	-3.81185e-09	5.83813e-08	0.526029
Placenta__H3K36me3	-5.40656e-09	7.86475e-08	0.527403
Foreskin_Fibroblast_Primary_Cells_skin02__H3K4me1	-4.89872e-09	6.87159e-08	0.528416
Skeletal_Muscle_Male__H3K4me1	-6.99195e-09	7.9439e-08	0.535068
Left_Ventricle__H3K4me1	-8.33266e-09	8.55489e-08	0.538797
Colon-Sigm_ENTEX__H3K27ac	-1.06707e-08	8.53769e-08	0.549732
Primary_T_cells_from_peripheral_blood__H3K4me1	-8.79318e-09	6.62982e-08	0.552757
Primary_hematopoietic_stem_cells_G-CSF-mobilized_Female__H3K4me3	-3.39891e-08	2.3907e-07	0.556528
Aorta__H3K36me3	-3.94785e-08	2.76177e-07	0.556834
Duodenum_Mucosa__H3K9ac	-3.75925e-08	2.32458e-07	0.564236
Esophagus__H3K4me1	-2.50988e-08	1.50475e-07	0.566235
Primary_hematopoietic_stem_cells_G-CSF-mobilized_Female__H3K4me1	-1.07243e-08	6.17469e-08	0.568942
Aorta_ENTEX__H3K36me3	-1.20326e-08	6.69769e-08	0.571287
HMEC_Mammary_Epithelial_Primary_Cells__DNase	-2.51763e-08	1.39932e-07	0.571392
Primary_T_cells_effector_memory_enriched_from_peripheral_blood__H3K27ac	-1.88464e-08	1.00212e-07	0.574588
Fetal_Brain_Male__H3K36me3	-5.4208e-08	2.82091e-07	0.576193
Stomach_Smooth_Muscle__H3K9ac	-3.97352e-08	1.99044e-07	0.579115
Small_Intestine__H3K4me3	-8.41391e-08	4.18138e-07	0.579738
Fetal_Intestine_Small__H3K36me3	-1.30542e-08	5.85738e-08	0.58818
Brain_Inferior_Temporal_Lobe__H3K4me3	-4.58764e-08	2.03081e-07	0.589361
HMEC_Mammary_Epithelial_Primary_Cells__H3K4me1	-1.77907e-08	7.78292e-08	0.590405
Lung_ENTEX__H3K4me3	-8.24062e-08	3.52222e-07	0.592492
Esoph-GJ_ENTEX__H3K27ac	-1.90786e-08	8.02183e-08	0.593995
Primary_T_cells_effector_memory_enriched_from_peripheral_blood__H3K4me1	-2.39838e-08	1.00504e-07	0.594305
Primary_T_cells_from_peripheral_blood__H3K4me3	-6.71473e-08	2.66373e-07	0.59951
Colonic_Mucosa__H3K36me3	-3.70203e-08	1.4621e-07	0.599943
Primary_mononuclear_cells_from_peripheral_blood__H3K9ac	-4.69081e-08	1.74143e-07	0.606176
Sigmoid_Colon__H3K27ac	-3.39313e-08	1.25032e-07	0.606951
Psoas_Muscle__H3K27ac	-3.08297e-08	1.12063e-07	0.608384
Osteoblast_Primary_Cells__H3K4me1	-1.88716e-08	6.72089e-08	0.610564
NHEK-Epidermal_Keratinocyte_Primary_Cells__H3K36me3	-2.27431e-08	8.0427e-08	0.611327
Primary_mononuclear_cells_from_peripheral_blood__H3K36me3	-2.22214e-08	7.85763e-08	0.611335
Breast_Myoepithelial_Primary_Cells__H3K36me3	-1.69722e-08	5.99675e-08	0.611421
Aorta__H3K27ac	-2.77519e-08	9.63e-08	0.613396
Primary_hematopoietic_stem_cells_G-CSF-mobilized_Male__DNase	-5.60566e-08	1.93615e-07	0.613911
Fetal_Thymus__H3K4me1	-1.8096e-08	6.14899e-08	0.615733
Esoph-Muscularis_ENTEX__H3K27ac	-2.43978e-08	7.91863e-08	0.620999
Esoph-Mucosa_ENTEX__H3K4me1	-2.441e-08	7.8629e-08	0.621889
Skeletal_Muscle_Female__H3K36me3	-3.1268e-08	9.89555e-08	0.623991
Duodenum_Smooth_Muscle__H3K4me1	-4.0287e-08	1.25987e-07	0.625429
Foreskin_Fibroblast_Primary_Cells_skin02__DNase	-4.64347e-08	1.43622e-07	0.626771
Primary_hematopoietic_stem_cells_G-CSF-mobilized_Male__H3K4me1	-2.30857e-08	7.07888e-08	0.627834
Psoas_Muscle__H3K4me3	-1.17499e-07	3.60081e-07	0.627906
Fetal_Brain_Male__H3K4me3	-1.88725e-07	5.70952e-07	0.629506
Rectal_Mucosa_Donor_29__H3K27ac	-3.45961e-08	1.04483e-07	0.629722
Primary_monocytes_from_peripheral_blood__DNase	-6.45396e-08	1.94588e-07	0.629932
Testis_ENTEX__H3K4me3	-4.95585e-08	1.45575e-07	0.633234
Breast_variant_Human_Mammary_Epithelial_Cells_(vHMEC)__H3K4me3	-9.88628e-08	2.90199e-07	0.633325
liver_ENTEX__H3K4me3	-5.08754e-08	1.46368e-07	0.635924
Nerve-Tibial_ENTEX__H3K27ac	-1.56777e-08	4.37589e-08	0.639931
Placenta__DNase	-4.79478e-08	1.33233e-07	0.640531
Skeletal_Muscle_Female__H3K9ac	-6.58134e-08	1.76799e-07	0.645147
Foreskin_Melanocyte_Primary_Cells_skin03__H3K27ac	-3.6059e-08	9.51299e-08	0.647675
Fetal_Intestine_Large__DNase	-6.88832e-08	1.81673e-07	0.647715
Small_Intestine__DNase	-6.0037e-08	1.57155e-07	0.648778
Fetal_Muscle_Trunk__DNase	-5.32313e-08	1.39254e-07	0.648866
Primary_Natural_Killer_cells_from_peripheral_blood__H3K36me3	-2.95819e-08	7.67925e-08	0.649962
Primary_T_regulatory_cells_from_peripheral_blood__H3K4me1	-3.50816e-08	8.98886e-08	0.651835
HMEC_Mammary_Epithelial_Primary_Cells__H3K9ac	-6.9272e-08	1.73404e-07	0.655232
Foreskin_Keratinocyte_Primary_Cells_skin02__H3K4me1	-3.86056e-08	9.64565e-08	0.65551
Stomach_Smooth_Muscle__H3K4me1	-3.11321e-08	7.74052e-08	0.65623
Fetal_Heart__H3K4me1	-1.90538e-08	4.71289e-08	0.657
Primary_T_killer_naive_cells_from_peripheral_blood__H3K9ac	-1.11575e-07	2.74091e-07	0.658023
Primary_T_helper_naive_cells_from_peripheral_blood__H3K9ac	-8.07419e-08	1.96198e-07	0.659659
Colon-Sigm_ENTEX__H3K4me3	-1.63699e-07	3.88205e-07	0.663371
Primary_T_helper_naive_cells_from_peripheral_blood_1__H3K4me1	-2.80961e-08	6.45576e-08	0.668295
Duodenum_Smooth_Muscle__H3K27ac	-5.20414e-08	1.18209e-07	0.670122
Fetal_Thymus__DNase	-6.69749e-08	1.48741e-07	0.673746
Fetal_Heart__DNase	-4.06782e-08	8.9022e-08	0.676145
Skeletal_Muscle_Male__H3K4me3	-9.16499e-08	1.98014e-07	0.678263
Esophagus__H3K27ac	-5.22928e-08	1.11359e-07	0.680676
Skeletal_Muscle_Male__H3K36me3	-5.18304e-08	1.08592e-07	0.683424
Fetal_Muscle_Trunk__H3K27ac	-4.85067e-08	1.0107e-07	0.684363
Pancreas__H3K4me3	-1.49649e-07	3.08473e-07	0.686207
Brain_Anterior_Caudate__H3K4me3	-1.0256e-07	2.08952e-07	0.688227
Left_Ventricle__H3K4me3	-1.84563e-07	3.75452e-07	0.68849
Gastric__H3K4me1	-7.37497e-08	1.45946e-07	0.693333
Fetal_Lung__DNase	-7.06071e-08	1.37172e-07	0.696631
Breast_variant_Human_Mammary_Epithelial_Cells_(vHMEC)__H3K4me1	-3.98754e-08	7.56746e-08	0.70088
Primary_T_cells_effector_memory_enriched_from_peripheral_blood__H3K4me3	-1.2087e-07	2.26502e-07	0.703204
Primary_T_killer_memory_cells_from_peripheral_blood__H3K4me1	-3.92078e-08	7.2904e-08	0.704642
Foreskin_Keratinocyte_Primary_Cells_skin02__H3K4me3	-1.31407e-07	2.43899e-07	0.704979
Primary_T_helper_naive_cells_from_peripheral_blood_2__H3K4me1	-3.11018e-08	5.76347e-08	0.705277
Liver__H3K27ac	-3.39383e-08	6.26823e-08	0.705896
Skeletal_Muscle_Male__H3K9ac	-6.63444e-08	1.19151e-07	0.711171
Foreskin_Keratinocyte_Primary_Cells_skin03__H3K4me1	-3.56182e-08	6.24392e-08	0.715812
Adrenal_gland_ENTEX__H3K27ac	-3.33055e-08	5.81298e-08	0.716661
Duodenum_Smooth_Muscle__H3K36me3	-5.66245e-08	9.80617e-08	0.718178
Duodenum_Mucosa__H3K4me3	-1.21537e-07	2.08677e-07	0.719857
Artery-Coronary_ENTEX__H3K27ac	-3.47866e-08	5.87434e-08	0.723135
SI-Term-Ileum_ENTEX__H3K36me3	-1.32969e-07	2.23982e-07	0.723629
Adrenal_gland_ENTEX__H3K36me3	-4.73239e-08	7.92987e-08	0.724673
NHDF-Ad_Adult_Dermal_Fibroblast_Primary_Cells__H3K4me1	-5.9307e-08	9.59513e-08	0.731744
Breast_variant_Human_Mammary_Epithelial_Cells_(vHMEC)__H3K36me3	-3.34873e-08	5.41027e-08	0.732028
Foreskin_Fibroblast_Primary_Cells_skin01__H3K4me1	-3.56709e-08	5.71855e-08	0.733613
HMEC_Mammary_Epithelial_Primary_Cells__H3K27ac	-5.93468e-08	9.49624e-08	0.733998
Primary_T_helper_cells_PMA-I_stimulated__H3K27ac	-3.91389e-08	6.26133e-08	0.734044
Thymus__H3K4me1	-6.61246e-08	1.03975e-07	0.737602
Placenta_Amnion__H3K27ac	-9.99464e-08	1.57086e-07	0.737694
Skin_tissue_ENTEX__H3K4me3	-1.87853e-07	2.94466e-07	0.738245
Brain_Substantia_Nigra__H3K9ac	-1.05752e-07	1.65446e-07	0.738651
Heart-LV_ENTEX__H3K4me3	-1.34144e-07	2.09273e-07	0.739239
Lung_ENTEX__H3K27ac	-3.60952e-08	5.62463e-08	0.739478
Spleen_ENTEX__H3K36me3	-2.98936e-08	4.63962e-08	0.740313
Mammary_ENTEX__H3K4me3	-1.1328e-07	1.75283e-07	0.740947
NHLF_Lung_Fibroblast_Primary_Cells__H3K4me1	-8.30329e-08	1.2807e-07	0.741617
Stomach_Smooth_Muscle__H3K27ac	-4.32419e-08	6.39205e-08	0.750637
Rectal_Smooth_Muscle__H3K4me3	-2.05101e-07	2.95604e-07	0.756108
Sigmoid_Colon__H3K4me1	-1.52463e-07	2.16463e-07	0.759388
Fetal_Heart__H3K4me3	-9.82519e-08	1.37409e-07	0.762705
Psoas_Muscle__H3K36me3	-1.38263e-07	1.92929e-07	0.763205
Foreskin_Melanocyte_Primary_Cells_skin03__H3K4me1	-4.03033e-08	5.60902e-08	0.763789
Primary_T_helper_cells_from_peripheral_blood__H3K4me1	-4.47585e-08	6.10334e-08	0.768326
Foreskin_Keratinocyte_Primary_Cells_skin03__H3K4me3	-1.4257e-07	1.94336e-07	0.768412
Adipose_Nuclei__H3K36me3	-5.89457e-08	8.02502e-08	0.768685
Uterus_ENTEX__H3K27ac	-4.26157e-08	5.71807e-08	0.771949
Colon-TV_ENTEX__H3K4me1	-1.27746e-07	1.70903e-07	0.772613
Aorta_ENTEX__H3K4me3	-1.00779e-07	1.34737e-07	0.77276
Foreskin_Keratinocyte_Primary_Cells_skin03__H3K36me3	-3.43681e-08	4.55852e-08	0.774555
Rectal_Smooth_Muscle__H3K36me3	-1.28952e-07	1.68261e-07	0.778275
Liver__H3K9ac	-9.80677e-08	1.27524e-07	0.779057
Rectal_Mucosa_Donor_31__H3K4me1	-7.10226e-08	9.16547e-08	0.780798
Brain_Substantia_Nigra__H3K36me3	-1.34562e-07	1.73109e-07	0.781516
Foreskin_Melanocyte_Primary_Cells_skin01__DNase	-9.12634e-08	1.16702e-07	0.7829
Aorta_ENTEX__H3K27ac	-2.82728e-08	3.51074e-08	0.789684
Rectal_Mucosa_Donor_29__H3K4me1	-1.0415e-07	1.29193e-07	0.789926
Fetal_Lung__H3K9ac	-1.78151e-07	2.1647e-07	0.794741
Adrenal_gland_ENTEX__H3K4me3	-1.82965e-07	2.18676e-07	0.798619
Liver__H3K4me3	-9.87896e-08	1.17594e-07	0.799571
NHEK-Epidermal_Keratinocyte_Primary_Cells__DNase	-1.03552e-07	1.21227e-07	0.803501
SI-Term-Ileum_ENTEX__H3K4me3	-1.92434e-07	2.22295e-07	0.806664
Fetal_Muscle_Trunk__H3K36me3	-7.88095e-08	9.03741e-08	0.808406
Thymus__H3K36me3	-1.11839e-07	1.28175e-07	0.808544
skeletal_muscle_ENTEX__H3K36me3	-5.38231e-08	6.16198e-08	0.808797
Pancreatic_Islets__H3K4me3	-3.02261e-07	3.41356e-07	0.812049
Foreskin_Keratinocyte_Primary_Cells_skin03__H3K27ac	-7.0831e-08	7.88427e-08	0.81551
Primary_T_helper_memory_cells_from_peripheral_blood_2__H3K4me1	-5.50026e-08	6.1037e-08	0.816242
Pancreas__H3K4me1	-7.48408e-08	8.28371e-08	0.816862
Aorta__H3K4me3	-3.59533e-07	3.90772e-07	0.821229
Esoph-GJ_ENTEX__H3K4me1	-7.05595e-08	7.66645e-08	0.82131
Psoas_Muscle__DNase	-1.31269e-07	1.42176e-07	0.82207
Left_Ventricle__H3K36me3	-9.04962e-08	9.66699e-08	0.825399
Primary_T_helper_cells_PMA-I_stimulated__H3K4me3	-1.23941e-07	1.31649e-07	0.826763
SI-Term-Ileum_ENTEX__H3K27ac	-6.38159e-08	6.66463e-08	0.83085
Heart-LV_ENTEX__H3K36me3	-9.29863e-08	9.69839e-08	0.831165
Primary_T_helper_memory_cells_from_peripheral_blood_2__H3K4me3	-2.05599e-07	2.13586e-07	0.832127
Prostate_ENTEX__H3K4me3	-3.23875e-07	3.34922e-07	0.833232
Ovary_ENTEX__H3K36me3	-3.15334e-07	3.25936e-07	0.833346
Fetal_Lung__H3K4me1	-7.21083e-08	7.30571e-08	0.838182
Thymus__H3K4me3	-2.64686e-07	2.6738e-07	0.838894
Esoph-Muscularis_ENTEX__H3K36me3	-7.57012e-08	7.6331e-08	0.83934
Pancreatic_Islets__H3K9ac	-4.03479e-07	4.05839e-07	0.839933
Primary_T_regulatory_cells_from_peripheral_blood__H3K36me3	-7.05444e-08	7.08134e-08	0.840424
Fetal_Thymus__H3K4me3	-2.65735e-07	2.6608e-07	0.84103
NHDF-Ad_Adult_Dermal_Fibroblast_Primary_Cells__DNase	-1.53077e-07	1.51418e-07	0.843982
Colon_Smooth_Muscle__H3K9ac	-1.80905e-07	1.77443e-07	0.846019
liver_ENTEX__H3K4me1	-2.60061e-07	2.53398e-07	0.847624
Primary_T_killer_memory_cells_from_peripheral_blood__H3K36me3	-1.23964e-07	1.18957e-07	0.851316
Primary_T_helper_memory_cells_from_peripheral_blood_2__H3K36me3	-1.5805e-07	1.50016e-07	0.853957
Primary_T_cells_from_peripheral_blood__H3K36me3	-7.45928e-08	7.0498e-08	0.854991
Primary_T_helper_cells_PMA-I_stimulated__H3K4me1	-5.55563e-08	5.22063e-08	0.856374
Duodenum_Mucosa__H3K4me1	-1.11102e-07	1.0224e-07	0.86141
Primary_hematopoietic_stem_cells_short_term_culture__H3K4me1	-8.91576e-08	8.1139e-08	0.864078
Gastric__H3K4me3	-2.643e-07	2.40417e-07	0.86419
NHDF-Ad_Adult_Dermal_Fibroblast_Primary_Cells__H3K4me3	-3.7501e-07	3.40538e-07	0.864601
Breast_Myoepithelial_Primary_Cells__H3K4me1	-5.98484e-08	5.42239e-08	0.865144
Lung__H3K4me1	-1.31278e-07	1.17257e-07	0.868552
Foreskin_Keratinocyte_Primary_Cells_skin02__DNase	-1.35144e-07	1.20152e-07	0.869658
NHLF_Lung_Fibroblast_Primary_Cells__H3K27ac	-1.26514e-07	1.11818e-07	0.871061
Fetal_Muscle_Leg__H3K27ac	-1.00721e-07	8.86924e-08	0.871943
Fetal_Kidney__H3K4me3	-3.86622e-07	3.38894e-07	0.873031
SI-Term-Ileum_ENTEX__H3K4me1	-1.33066e-07	1.15754e-07	0.874837
Primary_T_helper_memory_cells_from_peripheral_blood_1__H3K36me3	-1.2377e-07	1.06732e-07	0.876901
Primary_T_helper_17_cells_PMA-I_stimulated__H3K4me1	-8.66376e-08	7.45816e-08	0.877311
Primary_T_cells_from_cord_blood__H3K36me3	-1.60308e-07	1.3711e-07	0.878837
Fetal_Muscle_Leg__DNase	-1.5189e-07	1.26498e-07	0.885072
Rectal_Smooth_Muscle__H3K27ac	-8.68104e-08	7.12422e-08	0.888488
Lung__H3K4me3	-4.04219e-07	3.30493e-07	0.88935
Fetal_Intestine_Small__DNase	-2.76401e-07	2.2531e-07	0.890043
Brain_Substantia_Nigra__H3K4me3	-2.81542e-07	2.29393e-07	0.890152
Fetal_Heart__H3K36me3	-2.66918e-07	2.15318e-07	0.892447
Fetal_Intestine_Large__H3K36me3	-1.02019e-07	8.19667e-08	0.893368
Testis_ENTEX__H3K36me3	-4.6845e-07	3.73437e-07	0.895157
NHEK-Epidermal_Keratinocyte_Primary_Cells__H3K4me1	-7.88933e-08	6.19081e-08	0.898732
Primary_T_helper_memory_cells_from_peripheral_blood_1__H3K4me3	-2.51617e-07	1.95572e-07	0.900878
Primary_T_helper_17_cells_PMA-I_stimulated__H3K27ac	-1.39462e-07	1.07888e-07	0.901934
Primary_T_helper_memory_cells_from_peripheral_blood_1__H3K4me1	-8.40777e-08	6.48978e-08	0.902433
Primary_T_helper_17_cells_PMA-I_stimulated__H3K4me3	-2.33112e-07	1.78179e-07	0.904615
Esoph-Mucosa_ENTEX__H3K27ac	-1.18332e-07	8.86067e-08	0.90914
NHEK-Epidermal_Keratinocyte_Primary_Cells__H3K27ac	-1.094e-07	8.09467e-08	0.911734
NHEK-Epidermal_Keratinocyte_Primary_Cells__H3K9ac	-1.71896e-07	1.26493e-07	0.912917
Pancreas_ENTEX__H3K4me3	-3.15953e-07	2.30833e-07	0.914462
Osteoblast_Primary_Cells__H3K36me3	-7.29171e-08	5.2579e-08	0.91725
Placenta__H3K4me3	-4.27168e-07	3.06504e-07	0.918292
Mammary_ENTEX__H3K27ac	-9.20587e-08	6.42569e-08	0.924023
Pancreas_ENTEX__H3K27ac	-7.28632e-08	4.98913e-08	0.927916
Placenta__H3K4me1	-1.14022e-07	7.67811e-08	0.931232
Breast_Myoepithelial_Primary_Cells__H3K4me3	-2.92537e-07	1.93559e-07	0.934652
Primary_T_helper_cells_from_peripheral_blood__H3K36me3	-9.5598e-08	6.27632e-08	0.93614
Primary_T_helper_naive_cells_from_peripheral_blood_1__H3K36me3	-1.45756e-07	9.54226e-08	0.936679
NHEK-Epidermal_Keratinocyte_Primary_Cells__H3K4me3	-2.66807e-07	1.73875e-07	0.937544
Colon-TV_ENTEX__H3K27ac	-8.91552e-08	5.79773e-08	0.937946
Prostate_ENTEX__H3K36me3	-6.97861e-07	4.43085e-07	0.942372
Adipose_Nuclei__H3K4me3	-2.16823e-07	1.37374e-07	0.942757
Colon_Smooth_Muscle__H3K4me1	-1.10233e-07	6.78216e-08	0.947954
Colon_Smooth_Muscle__H3K27ac	-1.23247e-07	7.52984e-08	0.949162
Aorta__H3K4me1	-2.78914e-07	1.69884e-07	0.949684
Primary_T_killer_naive_cells_from_peripheral_blood__H3K36me3	-2.09855e-07	1.2766e-07	0.949898
Fetal_Intestine_Large__H3K4me1	-1.2371e-07	7.50181e-08	0.950433
Breast_variant_Human_Mammary_Epithelial_Cells_(vHMEC)__DNase	-2.38014e-07	1.43665e-07	0.951212
Fetal_Muscle_Leg__H3K36me3	-1.27153e-07	7.62447e-08	0.952312
Primary_hematopoietic_stem_cells_short_term_culture__H3K4me3	-4.45984e-07	2.65712e-07	0.95337
Fetal_Intestine_Small__H3K27ac	-1.44314e-07	8.48067e-08	0.955593
Duodenum_Mucosa__H3K36me3	-1.32286e-07	7.54924e-08	0.96014
Duodenum_Smooth_Muscle__H3K4me3	-2.05373e-07	1.15511e-07	0.962294
Pancreas__H3K27ac	-2.96469e-07	1.65284e-07	0.963569
Fetal_Intestine_Small__H3K4me1	-1.3128e-07	7.31784e-08	0.963591
Adipose_Nuclei__H3K27ac	-8.84108e-08	4.85357e-08	0.965739
Aorta_ENTEX__H3K4me1	-6.79592e-08	3.73032e-08	0.965758
Rectal_Smooth_Muscle__H3K4me1	-1.71954e-07	9.38387e-08	0.966557
Primary_T_cells_effector_memory_enriched_from_peripheral_blood__H3K36me3	-1.62587e-07	8.75053e-08	0.968417
HMEC_Mammary_Epithelial_Primary_Cells__H3K4me3	-6.05326e-07	3.2107e-07	0.970308
Esoph-Mucosa_ENTEX__H3K4me3	-3.52118e-07	1.84412e-07	0.971895
Fetal_Lung__H3K4me3	-4.74906e-07	2.46006e-07	0.973225
Lung__H3K27ac	-1.9818e-07	1.02324e-07	0.973615
Adipose_Nuclei__H3K4me1	-1.26311e-07	6.51972e-08	0.973649
Fetal_Intestine_Large__H3K27ac	-1.56845e-07	7.52243e-08	0.981467
Primary_T_helper_cells_PMA-I_stimulated__H3K36me3	-1.41895e-07	6.65492e-08	0.983504
Pancreas__DNase	-4.09738e-07	1.83514e-07	0.987217
Fetal_Kidney__H3K9ac	-7.27452e-07	3.14859e-07	0.989567
Placenta__H3K27ac	-1.48632e-07	5.93145e-08	0.993892
Primary_T_helper_naive_cells_from_peripheral_blood_2__H3K36me3	-2.18514e-07	8.14565e-08	0.996347
Primary_T_helper_17_cells_PMA-I_stimulated__H3K36me3	-2.03536e-07	7.54858e-08	0.996495
