# Supplementary material for: Genome-wide analyses of individual differences in quantitatively assessed reading- and language-related skills in up to 34,000 people
Source: Proc Natl Acad Sci U S A. 2022 Aug 23;119(35):e2202764119. doi: 10.1073/pnas.2202764119 (PMC9436320; doi:10.1073/pnas.2202764119)
Supplement: Supplementary File [file pnas.2202764119.sd15.xlsx]

## Sheet: Dataset S15
Dataset S15: Enrichment of the multivariate GWAS results in tissue- and cell-type-specific gene expression patterns using MAGMA gene property analysis
Results of MAGMA gene property analysis using tissue-specific gene expression profiles from Brainspan and GTEx and cell-type specific gene expression profiles from several datasets provided by FUMA:
Single-cell RNA-sequencing data from human embryonic (midbrain, 6-11 weeks post conception; Gene expression omnibus (GEO) accession number GSE76381), fetal (prefrontal cortex, 8-26 weeks post conception; GEO accession number GSE104276) and adult (Allen Brain Atlas cell types data of the middle temporal gyrus; http://celltypes.brain-map.org/) brain samples were used
Annotations with significant enrichment after correction for multiple testing are marked in bold. P-value for multiple testing correction is 0.05/83=6.02 x 10-4 for the tissue-analysis and 0.05/142=3.52 x 10-4 for the cell-type analysis
Enrichment in tissue-specific gene expression patterns
Dataset	VARIABLE	NGENES	Beta	Beta_std	Beta_se	P-value
Brainspan	36_yrs	14190	0.0021986	0.046634	0.00090093	0.0073432
Brainspan	37_yrs	14190	0.0017718	0.038218	0.00086057	0.019766
Brainspan	19_yrs	14190	0.001394	0.035764	0.00070579	0.02414
Brainspan	1_yrs	14190	0.0015049	0.034906	0.00082716	0.034442
Brainspan	30_yrs	14190	0.0010296	0.029872	0.00058848	0.040102
Brainspan	15_yrs	14190	0.001307	0.030433	0.00080484	0.052214
GTEx	Cervix_Ectocervix	17374	0.019243	0.037661	0.012288	0.058683
Brainspan	40_yrs	14190	0.0010118	0.029053	0.00067927	0.068181
GTEx	Vagina	17374	0.016379	0.031269	0.011177	0.071422
GTEx	Brain_Cerebellum	17374	0.0081712	0.016209	0.0064307	0.10193
GTEx	Cervix_Endocervix	17374	0.01462	0.028898	0.011744	0.10659
GTEx	Skin_Not_Sun_Exposed_Suprapubic	17374	0.0094498	0.018183	0.0077786	0.11222
Brainspan	11_yrs	14190	0.00089495	0.023505	0.00076713	0.12169
Brainspan	21_yrs	14190	0.00089192	0.020948	0.000786	0.12825
GTEx	Brain_Cerebellar_Hemisphere	17374	0.0070718	0.014183	0.006232	0.12825
GTEx	Prostate	17374	0.013775	0.026077	0.012253	0.13048
GTEx	Skin_Sun_Exposed_Lower_leg	17374	0.0084668	0.016393	0.0078096	0.13916
Brainspan	13_yrs	14190	0.00096668	0.022069	0.00089342	0.13964
GTEx	Esophagus_Gastroesophageal_Junction	17374	0.014113	0.027728	0.013061	0.13996
GTEx	Fallopian_Tube	17374	0.012178	0.023588	0.012026	0.15562
GTEx	Colon_Sigmoid	17374	0.012144	0.023721	0.01282	0.17175
GTEx	Ovary	17374	0.0089451	0.018111	0.0098269	0.18135
GTEx	Nerve_Tibial	17374	0.0085028	0.017091	0.010151	0.20112
GTEx	Esophagus_Muscularis	17374	0.0092192	0.018151	0.012668	0.23339
GTEx	Minor_Salivary_Gland	17374	0.0071271	0.013242	0.0098329	0.23429
GTEx	Breast_Mammary_Tissue	17374	0.0071278	0.013685	0.012854	0.28962
GTEx	Bladder	17374	0.0073601	0.014321	0.013293	0.2899
GTEx	Brain_Cortex	17374	0.003707	0.006749	0.0072837	0.3054
GTEx	Brain_Frontal_Cortex_BA9	17374	0.0030648	0.0056389	0.0070112	0.33101
GTEx	Adipose_Subcutaneous	17374	0.0044263	0.0088215	0.0109	0.34234
GTEx	Pituitary	17374	0.003143	0.0058532	0.0090867	0.36472
GTEx	Lung	17374	0.0030224	0.0058363	0.0093958	0.37385
GTEx	Brain_Anterior_cingulate_cortex_BA24	17374	0.0023652	0.0041717	0.0073642	0.37404
GTEx	Kidney_Medulla	17374	0.0022482	0.0041499	0.00946	0.40607
GTEx	Esophagus_Mucosa	17374	0.0014485	0.0027953	0.0077155	0.42554
GTEx	Uterus	17374	0.0017798	0.0036208	0.011071	0.43614
Brainspan	10_mos	14190	6.2832e-05	0.0018935	0.00072671	0.46555
GTEx	Artery_Tibial	17374	0.00031104	0.00063945	0.010168	0.4878
GTEx	Brain_Amygdala	17374	0.00015969	0.00027163	0.0079839	0.49202
GTEx	Adipose_Visceral_Omentum	17374	-0.00047197	-0.00091539	0.0113	0.51666
Brainspan	4_yrs	14190	-2.0842e-05	-0.00071911	0.00048346	0.51719
Brainspan	23_yrs	14190	-4.3875e-05	-0.00097203	0.00092342	0.51895
Brainspan	8_yrs	14190	-8.8096e-05	-0.0026032	0.00079419	0.54416
GTEx	Heart_Atrial_Appendage	17374	-0.0013326	-0.0023884	0.0097126	0.55456
GTEx	Brain_Hypothalamus	17374	-0.0011959	-0.0020549	0.0082247	0.5578
GTEx	Kidney_Cortex	17374	-0.0015464	-0.0027126	0.0091838	0.56686
GTEx	Testis	17374	-0.0012464	-0.0021465	0.0056615	0.58713
GTEx	Cells_Cultured_fibroblasts	17374	-0.00155	-0.0033175	0.0066994	0.59148
GTEx	Artery_Coronary	17374	-0.0029534	-0.0058688	0.012086	0.59652
GTEx	Brain_Hippocampus	17374	-0.002045	-0.0034575	0.008124	0.59937
GTEx	Muscle_Skeletal	17374	-0.0020759	-0.0039243	0.0070428	0.61591
GTEx	Artery_Aorta	17374	-0.0030959	-0.0063083	0.010431	0.61669
GTEx	Adrenal_Gland	17374	-0.00321	-0.0061877	0.0102	0.6235
GTEx	Brain_Nucleus_accumbens_basal_ganglia	17374	-0.0024893	-0.0043132	0.0077235	0.62638
Brainspan	18_yrs	14190	-0.00030962	-0.0066831	0.00078088	0.65413
Brainspan	12_pcw	14190	-0.00020133	-0.0055908	0.00045556	0.67073
GTEx	Colon_Transverse	17374	-0.0056844	-0.010431	0.011809	0.68486
GTEx	Small_Intestine_Terminal_Ileum	17374	-0.0059804	-0.010977	0.0098136	0.72887
GTEx	Brain_Caudate_basal_ganglia	17374	-0.0052016	-0.0089711	0.0080078	0.74201
Brainspan	21_pcw	14190	-0.00043209	-0.010936	0.00062227	0.75627
GTEx	Stomach	17374	-0.0088591	-0.016062	0.012217	0.76581
Brainspan	16_pcw	14190	-0.00039627	-0.01031	0.00053722	0.76962
GTEx	Spleen	17374	-0.0060411	-0.011949	0.0074536	0.79116
Brainspan	24_pcw	14190	-0.00043806	-0.012848	0.00053691	0.79271
GTEx	Heart_Left_Ventricle	17374	-0.007784	-0.01297	0.0092162	0.80083
GTEx	Brain_Substantia_nigra	17374	-0.0074128	-0.01274	0.0087398	0.80182
GTEx	Pancreas	17374	-0.0074909	-0.012509	0.0085019	0.81086
Brainspan	2_yrs	14190	-0.00050581	-0.010824	0.0005637	0.81521
GTEx	Brain_Putamen_basal_ganglia	17374	-0.0076864	-0.013059	0.0080705	0.82955
GTEx	Thyroid	17374	-0.0097741	-0.01933	0.0099066	0.83808
GTEx	Liver	17374	-0.0066562	-0.011966	0.0064838	0.84769
Brainspan	17_pcw	14190	-0.00064436	-0.016299	0.00059269	0.86151
GTEx	Whole_Blood	17374	-0.0064758	-0.011684	0.005732	0.8707
Brainspan	13_pcw	14190	-0.00048824	-0.014166	0.00043126	0.8712
Brainspan	4_mos	14190	-0.0014071	-0.037677	0.0011483	0.88977
GTEx	Brain_Spinal_cord_cervical_c-1	17374	-0.011506	-0.020649	0.0087835	0.90488
Brainspan	19_pcw	14190	-0.00058427	-0.018587	0.00040913	0.92335
Brainspan	9_pcw	14190	-0.0006918	-0.016598	0.00046979	0.92956
Brainspan	3_yrs	14190	-0.0010855	-0.027512	0.00064574	0.95361
Brainspan	37_pcw	14190	-0.0010123	-0.031011	0.0005433	0.96877
Brainspan	26_pcw	14190	-0.001759	-0.037059	0.00093562	0.96994
GTEx	Cells_EBV-transformed_lymphocytes	17374	-0.010726	-0.023397	0.0049949	0.98411
Brainspan	8_pcw	14190	-0.00082959	-0.024207	0.00037945	0.98559
Enrichment in cell-type-specific gene expression patterns
Dataset	VARIABLE	NGENES	Beta	Beta_std	Beta_se	P-value
Embryonic	RN	15195	0.24022	0.067845	0.068695	0.00023612
Fetal	GW12_GABAergic_neurons	17791	0.025683	0.042701	0.0078897	0.00056751
Fetal	GW26_GABAergic_neurons	17791	0.029638	0.048549	0.011249	0.0042162
Fetal	GW16_GABAergic_neurons	17791	0.036518	0.061134	0.014068	0.0047227
Embryonic	DA1	15195	0.1227	0.041778	0.049384	0.0064892
Fetal	GW16_Neurons	17791	0.033948	0.064455	0.013899	0.0073008
Fetal	GW23_GABAergic_neurons	17791	0.030517	0.045795	0.01334	0.011084
Embryonic	Sert	15195	0.075922	0.032124	0.033617	0.011968
Embryonic	DA0	15195	0.17795	0.042454	0.079149	0.012286
Embryonic	NbML1	15195	0.16726	0.051921	0.076538	0.014441
Adult	Exc_L4.6_RORB_C1R	17850	0.023166	0.051272	0.010636	0.01471
Adult	Endo_L2.6_NOSTRIN	17850	0.013075	0.018214	0.0062548	0.018299
Adult	Exc_L3.5_RORB_FILIP1L	17850	0.022238	0.049468	0.010923	0.020886
Embryonic	DA2	15195	0.11407	0.033011	0.05934	0.027295
Fetal	GW10_Neurons	17791	0.023397	0.044219	0.012343	0.029024
Adult	Exc_L3.5_RORB_TWIST2	17850	0.018466	0.039417	0.010518	0.039579
Embryonic	NbML5	15195	0.12838	0.033327	0.073689	0.040755
Adult	Inh_L3.6_VIP_HS3ST3A1	17850	0.019311	0.039562	0.011185	0.04213
Adult	Exc_L2.3_LINC00507_FREM3	17850	0.018283	0.042219	0.010722	0.044089
Adult	Exc_L2.4_LINC00507_GLP2R	17850	0.018311	0.040151	0.010893	0.046391
Adult	Exc_L2_LAMP5_LTK	17850	0.0169	0.036269	0.010288	0.050225
Fetal	GW19_Neurons	17791	0.019533	0.033399	0.012564	0.060022
Fetal	GW19_GABAergic_neurons	17791	0.017926	0.025801	0.011626	0.061554
Adult	Inh_L2.6_VIP_QPCT	17850	0.014502	0.02957	0.0096183	0.065814
Fetal	GW26_Neurons	17791	0.020247	0.031754	0.013709	0.069861
Adult	Exc_L3.5_RORB_COL22A1	17850	0.014511	0.030444	0.010163	0.076675
Embryonic	OMTN	15195	0.092193	0.034613	0.065722	0.080353
Adult	Exc_L5.6_THEMIS_C1QL3	17850	0.014478	0.033973	0.010357	0.081087
Fetal	GW12_Neurons	17791	0.015384	0.02696	0.011544	0.091332
Fetal	GW10_Microglia	17791	0.0049568	0.013157	0.0040091	0.10817
Fetal	GW10_GABAergic_neurons	17791	0.0091764	0.01509	0.0075241	0.11132
Adult	Exc_L5.6_RORB_TTC12	17850	0.012247	0.028537	0.010125	0.11322
Embryonic	Gaba	15195	0.063042	0.015808	0.05526	0.12698
Adult	Exc_L4.5_RORB_FOLH1B	17850	0.011634	0.027376	0.010408	0.13184
Adult	Exc_L5.6_THEMIS_DCSTAMP	17850	0.0087193	0.020736	0.008107	0.14108
Adult	Astro_L1.6_FGFR3_SLC14A1	17850	0.0061794	0.010808	0.0058543	0.1456
Adult	Exc_L4.6_RORB_SEMA3E	17850	0.012531	0.027467	0.011922	0.14662
Embryonic	NbGaba	15195	0.04876	0.013469	0.047418	0.15191
Adult	Exc_L5.6_THEMIS_FGF10	17850	0.0087865	0.020715	0.0085517	0.15211
Fetal	GW23_Neurons	17791	0.012737	0.020346	0.012773	0.15935
Adult	Inh_L3.5_SST_ADGRG6	17850	0.010816	0.021686	0.01146	0.17264
Adult	Exc_L4.5_RORB_DAPK2	17850	0.010484	0.022699	0.011352	0.17786
Adult	Exc_L3.5_RORB_ESR1	17850	0.010256	0.021935	0.011134	0.17848
Adult	Inh_L5.6_SST_KLHDC8A	17850	0.0093369	0.020272	0.010267	0.18157
Adult	Inh_L3.6_SST_HPGD	17850	0.010064	0.021893	0.011311	0.1868
Fetal	GW09_Neurons	17791	0.0087633	0.017218	0.010329	0.19811
Fetal	GW19_Astrocytes	17791	0.0043753	0.0093004	0.0057805	0.22456
Fetal	GW08_Neurons	17791	0.0062909	0.012516	0.0088168	0.23777
Adult	Inh_L4.5_SST_STK32A	17850	0.0076383	0.014645	0.010864	0.24101
Embryonic	Peric	15195	0.027989	0.0096567	0.040157	0.24291
Fetal	GW16_Microglia	17791	0.0049701	0.010021	0.0071764	0.2443
Fetal	GW13_Stem_cells	17791	0.0046845	0.0094688	0.0068862	0.24817
Adult	Inh_L4.6_SST_B3GAT2	17850	0.0068301	0.013604	0.012292	0.28923
Adult	Exc_L5.6_FEZF2_ABO	17850	0.005231	0.012037	0.0098364	0.29744
Adult	Astro_L1.2_FGFR3_GFAP	17850	0.0030657	0.0047576	0.006356	0.31479
Adult	Inh_L5.6_GAD1_GLP1R	17850	0.0041648	0.0091572	0.0095499	0.33138
Fetal	GW16_OPC	17791	0.0037391	0.0074873	0.0089945	0.33881
Adult	Exc_L3.4_RORB_CARM1P1	17850	0.0041664	0.0097159	0.01021	0.3416
Fetal	GW16_Stem_cells	17791	0.0052041	0.010484	0.013069	0.34525
Fetal	GW23_Astrocytes	17791	0.002038	0.0042653	0.0060021	0.3671
Fetal	GW26_OPC	17791	0.004214	0.0075829	0.012642	0.36945
Adult	Inh_L5.6_SST_TH	17850	0.0028503	0.0062768	0.0092667	0.3792
Adult	Inh_L1.3_PAX6_SYT6	17850	0.0029171	0.0065129	0.010017	0.38545
Embryonic	NbM	15195	0.022758	0.0066094	0.082942	0.3919
Adult	Exc_L5.6_FEZF2_EFTUD1P1	17850	0.0026031	0.0060984	0.0096738	0.39393
Fetal	GW09_GABAergic_neurons	17791	0.0011713	0.0021458	0.0052909	0.4124
Adult	Exc_L5.6_THEMIS_CRABP1	17850	0.0017308	0.0040228	0.0085798	0.42006
Fetal	GW12_Microglia	17791	0.00057387	0.0014753	0.0032369	0.42964
Adult	Micro_L1.3_TYROBP	17850	0.0011214	0.0014641	0.0068315	0.43481
Adult	Inh_L2.4_VIP_SPAG17	17850	0.0016104	0.0032234	0.01016	0.43703
Adult	Inh_L1.3_VIP_GGH	17850	0.0015661	0.0030129	0.010512	0.44078
Adult	Inh_L2.5_PVALB_SCUBE3	17850	0.0010918	0.0023014	0.008933	0.45136
Adult	Exc_L6_FEZF2_OR2T8	17850	0.00093425	0.002253	0.0080201	0.45363
Fetal	GW12_OPC	17791	0.00052885	0.0012139	0.0046091	0.45433
Adult	Inh_L1.3_SST_CALB1	17850	0.00072378	0.0013585	0.011931	0.47581
Fetal	GW13_Neurons	17791	0.00055724	0.0010331	0.0093586	0.47626
Adult	Inh_L2.4_VIP_CBLN1	17850	0.00058948	0.0011393	0.010802	0.47824
Fetal	GW10_Stem_cells	17791	0.00032489	0.00063141	0.011612	0.48884
Fetal	GW08_Microglia	17791	3.1108e-05	8.0491e-05	0.0035976	0.49655
Embryonic	Rgl3	15195	0.00037463	0.00014204	0.04501	0.49668
Fetal	GW26_Astrocytes	17791	-3.6223e-05	-7.0817e-05	0.0086336	0.50167
Adult	Exc_L4.5_FEZF2_SCN4B	17850	-0.00073577	-0.0017665	0.008478	0.53458
Adult	Inh_L4.5_PVALB_MEPE	17850	-0.0012584	-0.0028337	0.0099905	0.55012
Adult	Oligo_L1.6_OPALIN	17850	-0.0011951	-0.0017708	0.0065943	0.57191
Adult	Inh_L1.2_VIP_LBH	17850	-0.0020978	-0.0045003	0.011075	0.57512
Fetal	GW26_Microglia	17791	-0.002124	-0.0038569	0.0081667	0.6026
Embryonic	ProgFPM	15195	-0.015551	-0.0048951	0.058052	0.6056
Adult	Inh_L1.2_GAD1_MC4R	17850	-0.0030501	-0.0059149	0.010459	0.61472
Adult	Exc_L5.6_SLC17A7_IL15	17850	-0.0029179	-0.0066415	0.0096892	0.61835
Embryonic	NProg	15195	-0.027069	-0.0070259	0.089171	0.61927
Fetal	GW08_GABAergic_neurons	17791	-0.0016357	-0.0034159	0.0050919	0.62598
Fetal	GW26_Stem_cells	17791	-0.0022628	-0.0049881	0.0057951	0.6519
Adult	Inh_L2.4_SST_FRZB	17850	-0.0044408	-0.0092037	0.011078	0.65575
Fetal	GW08_Stem_cells	17791	-0.0022064	-0.0049421	0.0050324	0.66946
Embryonic	Endo	15195	-0.015091	-0.0057382	0.033272	0.67492
Adult	Inh_L5.6_SST_MIR548F2	17850	-0.0054541	-0.012026	0.010902	0.69156
Adult	Inh_L4.6_SST_GXYLT2	17850	-0.0057478	-0.012428	0.010433	0.70915
Adult	Inh_L1.4_VIP_PENK	17850	-0.0049085	-0.010627	0.0088598	0.71021
Adult	Inh_L5.6_SST_NPM1P10	17850	-0.0067124	-0.014092	0.011795	0.71535
Adult	Inh_L1.4_VIP_CHRNA6	17850	-0.005473	-0.011369	0.0095811	0.71607
Adult	OPC_L1.6_PDGFRA	17850	-0.0048944	-0.0078226	0.0077885	0.73513
Fetal	GW19_Stem_cells	17791	-0.0040317	-0.0084675	0.0060427	0.74767
Adult	Inh_L1.3_VIP_CCDC184	17850	-0.0074112	-0.015626	0.010817	0.75337
Adult	Exc_L6_FEZF2_SCUBE1	17850	-0.006751	-0.015652	0.0086107	0.78348
Fetal	GW23_OPC	17791	-0.008676	-0.015399	0.010618	0.79305
Adult	Inh_L1.4_VIP_OPRM1	17850	-0.0092296	-0.01822	0.010804	0.80351
Adult	Inh_L2.3_VIP_CASC6	17850	-0.0093489	-0.020793	0.010328	0.8173
Adult	Inh_L1.2_VIP_TSPAN12	17850	-0.009231	-0.018787	0.010048	0.82086
Adult	Inh_L5.6_PVALB_LGR5	17850	-0.0093515	-0.019546	0.010015	0.82478
Adult	Inh_L1.3_VIP_CHRM2	17850	-0.011107	-0.021841	0.011695	0.82886
Embryonic	ProgFPL	15195	-0.050555	-0.020459	0.048451	0.85162
Adult	Inh_L4.6_PVALB_SULF1	17850	-0.012629	-0.026482	0.011683	0.86014
Adult	Inh_L2.6_LAMP5_CA1	17850	-0.012013	-0.025514	0.010794	0.86713
Adult	Inh_L1.3_VIP_ADAMTSL1	17850	-0.012928	-0.026789	0.011355	0.87255
Adult	Inh_L1.2_VIP_PCDH20	17850	-0.012531	-0.024918	0.010774	0.87759
Adult	Inh_L1.2_PAX6_TNFAIP8L3	17850	-0.0094402	-0.021467	0.0080961	0.87819
Adult	Inh_L1_SST_CHRNA4	17850	-0.012105	-0.024204	0.0099879	0.88724
Adult	Exc_L4.6_FEZF2_IL26	17850	-0.012351	-0.027424	0.0099926	0.89177
Adult	Inh_L2.4_PVALB_WFDC2	17850	-0.014445	-0.031423	0.011093	0.90356
Adult	Inh_L1.2_SST_BAGE2	17850	-0.015402	-0.029275	0.011503	0.9097
Adult	Inh_L1.2_PAX6_CDH12	17850	-0.014445	-0.029653	0.010444	0.91667
Embryonic	ProgM	15195	-0.093626	-0.031161	0.065164	0.9246
Fetal	GW23_Microglia	17791	-0.0090222	-0.015887	0.0061952	0.92734
Fetal	GW12_Stem_cells	17791	-0.012927	-0.026441	0.0087518	0.93017
Fetal	GW09_Stem_cells	17791	-0.015475	-0.028425	0.0098859	0.94124
Fetal	GW19_OPC	17791	-0.0087293	-0.017997	0.0055188	0.94313
Fetal	GW13_Microglia	17791	-0.0049412	-0.012933	0.0030848	0.94539
Embryonic	Rgl2b	15195	-0.11699	-0.032724	0.072108	0.94763
Embryonic	Rgl2a	15195	-0.090699	-0.033389	0.055269	0.9496
Fetal	GW19_Microglia	17791	-0.0054352	-0.013966	0.0032815	0.95116
Embryonic	Rgl2c	15195	-0.087063	-0.030296	0.051976	0.95303
Adult	Inh_L2.5_VIP_TYR	17850	-0.018005	-0.03627	0.010525	0.95643
Adult	Inh_L3.6_SST_NPY	17850	-0.014365	-0.031918	0.008102	0.96187
Adult	Inh_L2.5_VIP_SERPINF1	17850	-0.018697	-0.036883	0.010424	0.96356
Embryonic	OPC	15195	-0.10469	-0.034197	0.054813	0.97192
Adult	Inh_L1_SST_NMBR	17850	-0.023501	-0.047304	0.011074	0.98308
Embryonic	ProgBP	15195	-0.15042	-0.045779	0.070436	0.98363
Adult	Inh_L1.4_LAMP5_LCP2	17850	-0.023915	-0.049633	0.010552	0.98828
Embryonic	Rgl1	15195	-0.1442	-0.048683	0.059986	0.99188
Embryonic	Mgl	15195	-0.10277	-0.031824	0.03835	0.99631
Fetal	GW23_Stem_cells	17791	-0.011799	-0.026906	0.0042986	0.99697
Adult	Inh_L1.2_LAMP5_DBP	17850	-0.025107	-0.052612	0.0085449	0.99835
